# Supplementary material for: Atomic overlayer of permeable microporous cuprous oxide on palladium promotes hydrogenation catalysis
Source: Nat Commun. 2022 May 11;13:2597. doi: 10.1038/s41467-022-30327-2 (PMC9095604; doi:10.1038/s41467-022-30327-2)
Supplement: Supplementary file 3 — Source data [file 41467_2022_30327_MOESM3_ESM.zip]

Archive with 10 entries (10 files):
- Figure 2c.xlsx
- Figure 3a.xlsx
- Figure 3b.xlsx
- Figure 1d.xlsx
- Figure 1e.xlsx
- Source data/Figure 3b.xlsx
- Source data/Figure 1d.xlsx
- Source data/Figure 1e.xlsx
- Source data/Figure 2c.xlsx
- Source data/Figure 3a.xlsx
