# Supplementary material for: Atomic overlayer of permeable microporous cuprous oxide on palladium promotes hydrogenation catalysis
Source: Nat Commun. 2022 May 11;13:2597. doi: 10.1038/s41467-022-30327-2 (PMC9095604; doi:10.1038/s41467-022-30327-2)
Supplement: Supplementary file 3 — Source data [file 41467_2022_30327_MOESM3_ESM.zip › Figure 2c.xlsx]

## Sheet: Sheet1
H2 before PhCCH			PhCCH before H2
Time (min)	Conv.	Sel.	Time (min)	Conv.	Sel.
0	0		0	0
20	17.61	96.7	20	40.8975	97.504
40	30.17	94.08	40	72.3395	97.358
60	42.98	89.62	60	91.6544	97.249
80	57.11	87.31	80	100	96.874
100	74.81	84.67	120	100	96.801
120	86.09	80.39	160	100	96.139
140	98.97	76.61	200	100	96.417
160	100	70.28
180	100	60.34
200	100	49.75
