# Supplementary material for: Atomic overlayer of permeable microporous cuprous oxide on palladium promotes hydrogenation catalysis
Source: Nat Commun. 2022 May 11;13:2597. doi: 10.1038/s41467-022-30327-2 (PMC9095604; doi:10.1038/s41467-022-30327-2)
Supplement: Supplementary file 3 — Source data [file 41467_2022_30327_MOESM3_ESM.zip › Figure 3a.xlsx]

## Sheet: Sheet1
PhCCH-30min		N2-15min		H2-5min		H2-20min		H2-80min
Wavenumber (cm-1)	T (%)	Wavenumber (cm-1)	T (%)	Wavenumber (cm-1)	T (%)	Wavenumber (cm-1)	T (%)	Wavenumber (cm-1)	T (%)
1000.41	99.34	1000.41	94.7134	1000.41	93.6918	1000.41	91.3026	1000.41	88.0923
1000.89	99.3183	1000.89	94.718	1000.89	93.8898	1000.89	91.411	1000.89	88.1745
1001.37	99.2645	1001.37	94.6811	1001.37	94.0719	1001.37	91.511	1001.37	88.2328
1001.86	99.1757	1001.86	94.5934	1001.86	94.2167	1001.86	91.5828	1001.86	88.257
1002.34	99.0565	1002.34	94.4569	1002.34	94.309	1002.34	91.6137	1002.34	88.2473
1002.82	98.9172	1002.82	94.285	1002.82	94.3413	1002.82	91.6008	1002.82	88.2126
1003.3	98.7702	1003.3	94.098	1003.3	94.3159	1003.3	91.5498	1003.3	88.1658
1003.78	98.6262	1003.78	93.9185	1003.78	94.2452	1003.78	91.473	1003.78	88.1189
1004.27	98.4927	1004.27	93.7666	1004.27	94.1504	1004.27	91.3862	1004.27	88.0792
1004.75	98.3731	1004.75	93.6558	1004.75	94.0571	1004.75	91.3052	1004.75	88.0492
1005.23	98.2681	1005.23	93.5916	1005.23	93.9887	1005.23	91.2437	1005.23	88.0271
1005.71	98.1763	1005.71	93.5713	1005.71	93.9599	1005.71	91.2104	1005.71	88.0097
1006.19	98.0971	1006.19	93.5859	1006.19	93.9723	1006.19	91.2086	1006.19	87.9944
1006.68	98.0299	1006.68	93.6221	1006.68	94.0138	1006.68	91.2348	1006.68	87.9794
1007.16	97.9754	1007.16	93.6654	1007.16	94.0628	1007.16	91.2806	1007.16	87.9645
1007.64	97.9339	1007.64	93.7027	1007.64	94.0968	1007.64	91.3346	1007.64	87.95
1008.12	97.9048	1008.12	93.7243	1008.12	94.1008	1008.12	91.3862	1008.12	87.9377
1008.61	97.8852	1008.61	93.7258	1008.61	94.0732	1008.61	91.4293	1008.61	87.9306
1009.09	97.8701	1009.09	93.7073	1009.09	94.0262	1009.09	91.4629	1009.09	87.9335
1009.57	97.8519	1009.57	93.6733	1009.57	93.9802	1009.57	91.4915	1009.57	87.9517
1010.05	97.8224	1010.05	93.63	1010.05	93.9556	1010.05	91.5209	1010.05	87.9896
1010.53	97.7735	1010.53	93.5836	1010.53	93.9642	1010.53	91.5553	1010.53	88.0476
1011.01	97.6994	1011.01	93.5382	1011.01	94.0054	1011.01	91.594	1011.01	88.1199
1011.5	97.5977	1011.5	93.4952	1011.5	94.0666	1011.5	91.6315	1011.5	88.1956
1011.98	97.4701	1011.98	93.4529	1011.98	94.1291	1011.98	91.6601	1011.98	88.2605
1012.46	97.3224	1012.46	93.4079	1012.46	94.1762	1012.46	91.6741	1012.46	88.302
1012.94	97.1628	1012.94	93.3563	1012.94	94.1977	1012.94	91.6728	1012.94	88.3119
1013.43	97.0004	1013.43	93.2949	1013.43	94.1927	1013.43	91.6615	1013.43	88.2892
1013.91	96.8433	1013.91	93.2218	1013.91	94.1662	1013.91	91.6481	1013.91	88.238
1014.39	96.6971	1014.39	93.1356	1014.39	94.1238	1014.39	91.6382	1014.39	88.1644
1014.87	96.5642	1014.87	93.0352	1014.87	94.0674	1014.87	91.6305	1014.87	88.0729
1015.35	96.4444	1015.35	92.919	1015.35	93.993	1015.35	91.6141	1015.35	87.9636
1015.84	96.3352	1015.84	92.7855	1015.84	93.8922	1015.84	91.5719	1015.84	87.8335
1016.32	96.234	1016.32	92.6341	1016.32	93.7575	1016.32	91.4866	1016.32	87.6794
1016.8	96.1387	1016.8	92.4664	1016.8	93.5863	1016.8	91.3486	1016.8	87.5021
1017.28	96.0484	1017.28	92.2875	1017.28	93.3851	1017.28	91.1614	1017.28	87.3086
1017.76	95.9635	1017.76	92.1058	1017.76	93.168	1017.76	90.9422	1017.76	87.1121
1018.25	95.8851	1018.25	91.9307	1018.25	92.9537	1018.25	90.717	1018.25	86.9281
1018.73	95.8146	1018.73	91.7708	1018.73	92.7598	1018.73	90.5121	1018.73	86.7695
1019.21	95.7532	1019.21	91.6309	1019.21	92.5969	1019.21	90.3446	1019.21	86.6417
1019.69	95.7014	1019.69	91.5097	1019.69	92.4649	1019.69	90.2163	1019.69	86.5408
1020.18	95.6589	1020.18	91.4002	1020.18	92.3528	1020.18	90.1136	1020.18	86.4556
1020.66	95.6236	1020.66	91.2913	1020.66	92.2408	1020.66	90.0127	1020.66	86.3713
1021.14	95.5907	1021.14	91.1699	1021.14	92.1048	1021.14	89.8882	1021.14	86.2749
1021.62	95.5509	1021.62	91.023	1021.62	91.9218	1021.62	89.721	1021.62	86.1583
1022.1	95.49	1022.1	90.8395	1022.1	91.6755	1022.1	89.5041	1022.1	86.0189
1022.59	95.3901	1022.59	90.6108	1022.59	91.3608	1022.59	89.2437	1022.59	85.8589
1023.07	95.2322	1023.07	90.3314	1023.07	90.9865	1023.07	88.9554	1023.07	85.6831
1023.55	95.0019	1023.55	90.0005	1023.55	90.5752	1023.55	88.6586	1023.55	85.4971
1024.03	94.6945	1024.03	89.6246	1024.03	90.16	1024.03	88.3719	1024.03	85.3069
1024.52	94.3199	1024.52	89.2199	1024.52	89.7796	1024.52	88.1093	1024.52	85.1197
1025	93.9041	1025	88.8142	1025	89.4712	1025	87.8804	1025	84.9447
1025.48	93.4873	1025.48	88.4458	1025.48	89.2638	1025.48	87.6909	1025.48	84.7926
1025.96	93.118	1025.96	88.1581	1025.96	89.1735	1025.96	87.5455	1025.96	84.6739
1026.44	92.8434	1026.44	87.9899	1026.44	89.2005	1026.44	87.4481	1026.44	84.5964
1026.93	92.6987	1026.93	87.965	1026.93	89.3312	1026.93	87.4018	1026.93	84.5623
1027.41	92.699	1027.41	88.0835	1027.41	89.5423	1027.41	87.4087	1027.41	84.5679
1027.89	92.8348	1027.89	88.3199	1027.89	89.8081	1027.89	87.4689	1027.89	84.6049
1028.37	93.0746	1028.37	88.6278	1028.37	90.1054	1028.37	87.5804	1028.37	84.663
1028.85	93.3709	1028.85	88.9511	1028.85	90.4164	1028.85	87.7381	1028.85	84.733
1029.34	93.67	1029.34	89.2363	1029.34	90.7287	1029.34	87.9338	1029.34	84.8087
1029.82	93.9211	1029.82	89.4441	1029.82	91.0331	1029.82	88.156	1029.82	84.8872
1030.3	94.0859	1030.3	89.5566	1030.3	91.3219	1030.3	88.3903	1030.3	84.9688
1030.78	94.1436	1030.78	89.5776	1030.78	91.5885	1030.78	88.621	1030.78	85.0562
1031.27	94.0922	1031.27	89.5272	1031.27	91.8283	1031.27	88.8342	1031.27	85.1538
1031.75	93.9457	1031.75	89.4325	1031.75	92.0394	1031.75	89.02	1031.75	85.267
1032.23	93.7264	1032.23	89.3174	1032.23	92.2228	1032.23	89.1744	1032.23	85.4006
1032.71	93.4576	1032.71	89.1962	1032.71	92.3807	1032.71	89.2992	1032.71	85.557
1033.19	93.1575	1033.19	89.0716	1033.19	92.5138	1033.19	89.3995	1033.19	85.7334
1033.67	92.8358	1033.67	88.9368	1033.67	92.6198	1033.67	89.4813	1033.67	85.9196
1034.16	92.4954	1034.16	88.7818	1034.16	92.6939	1034.16	89.5487	1034.16	86.099
1034.64	92.1363	1034.64	88.5988	1034.64	92.7315	1034.64	89.6036	1034.64	86.251
1035.12	91.7608	1035.12	88.3877	1035.12	92.7327	1035.12	89.6463	1035.12	86.3578
1035.6	91.3774	1035.6	88.1561	1035.6	92.7053	1035.6	89.678	1035.6	86.4103
1036.09	91.0018	1036.09	87.918	1036.09	92.6644	1036.09	89.7026	1036.09	86.412
1036.57	90.6539	1036.57	87.6884	1036.57	92.6291	1036.57	89.7271	1036.57	86.3786
1037.05	90.3522	1037.05	87.4794	1037.05	92.6158	1037.05	89.7595	1037.05	86.3332
1037.53	90.1079	1037.53	87.2956	1037.53	92.6326	1037.53	89.8055	1037.53	86.2997
1038.01	89.9209	1038.01	87.1338	1038.01	92.6757	1038.01	89.8654	1038.01	86.2952
1038.5	89.779	1038.5	86.9843	1038.5	92.7314	1038.5	89.933	1038.5	86.3267
1038.98	89.6635	1038.98	86.8358	1038.98	92.7821	1038.98	89.9972	1038.98	86.3906
1039.46	89.5548	1039.46	86.68	1039.46	92.8141	1039.46	90.0467	1039.46	86.4768
1039.94	89.4399	1039.94	86.5156	1039.94	92.8232	1039.94	90.0748	1039.94	86.574
1040.42	89.315	1040.42	86.349	1040.42	92.8164	1040.42	90.0826	1040.42	86.6734
1040.91	89.1839	1040.91	86.1923	1040.91	92.808	1040.91	90.0792	1040.91	86.7699
1041.39	89.0531	1041.39	86.0577	1041.39	92.813	1041.39	90.0782	1041.39	86.8608
1041.87	88.9255	1041.87	85.9526	1041.87	92.8402	1041.87	90.0928	1041.87	86.9434
1042.35	88.7969	1042.35	85.8759	1042.35	92.8886	1042.35	90.1309	1042.35	87.0142
1042.84	88.6561	1042.84	85.8176	1042.84	92.9484	1042.84	90.1924	1042.84	87.0696
1043.32	88.4903	1043.32	85.7627	1043.32	93.0051	1043.32	90.2704	1043.32	87.1085
1043.8	88.2906	1043.8	85.6967	1043.8	93.0459	1043.8	90.3537	1043.8	87.135
1044.28	88.0574	1044.28	85.6107	1044.28	93.0631	1044.28	90.4315	1044.28	87.1579
1044.76	87.8013	1044.76	85.5038	1044.76	93.0561	1044.76	90.4962	1044.76	87.189
1045.25	87.5392	1045.25	85.382	1045.25	93.0293	1045.25	90.5441	1045.25	87.2375
1045.73	87.2886	1045.73	85.254	1045.73	92.9898	1045.73	90.5754	1045.73	87.3069
1046.21	87.0618	1046.21	85.1271	1046.21	92.9456	1046.21	90.5926	1046.21	87.3923
1046.69	86.8624	1046.69	85.0034	1046.69	92.9046	1046.69	90.5991	1046.69	87.4828
1047.17	86.6875	1047.17	84.8798	1047.17	92.8757	1047.17	90.5994	1047.17	87.5659
1047.66	86.5316	1047.66	84.7511	1047.66	92.8683	1047.66	90.5984	1047.66	87.6329
1048.14	86.3909	1048.14	84.6139	1048.14	92.8909	1048.14	90.6014	1048.14	87.6809
1048.62	86.2659	1048.62	84.4691	1048.62	92.9472	1048.62	90.6126	1048.62	87.7123
1049.1	86.1596	1049.1	84.3226	1049.1	93.0319	1049.1	90.6321	1049.1	87.731
1049.59	86.075	1049.59	84.183	1049.59	93.129	1049.59	90.6551	1049.59	87.7376
1050.07	86.0108	1050.07	84.0577	1050.07	93.2137	1050.07	90.6709	1050.07	87.7279
1050.55	85.9623	1050.55	83.9505	1050.55	93.2586	1050.55	90.6653	1050.55	87.6936
1051.03	85.9233	1051.03	83.8602	1051.03	93.2423	1051.03	90.6254	1051.03	87.6268
1051.51	85.8908	1051.51	83.783	1051.51	93.1569	1051.51	90.544	1051.51	87.5245
1052	85.8677	1052	83.7147	1052	93.0105	1052	90.4234	1052	87.3915
1052.48	85.8623	1052.48	83.6532	1052.48	92.8249	1052.48	90.2755	1052.48	87.2392
1052.96	85.8834	1052.96	83.5982	1052.96	92.6274	1052.96	90.1176	1052.96	87.0813
1053.44	85.9342	1053.44	83.5501	1053.44	92.4422	1053.44	89.968	1053.44	86.9287
1053.92	86.0074	1053.92	83.5071	1053.92	92.2844	1053.92	89.8388	1053.92	86.7853
1054.41	86.0866	1054.41	83.4652	1054.41	92.1567	1054.41	89.7337	1054.41	86.6485
1054.89	86.1526	1054.89	83.4197	1054.89	92.0536	1054.89	89.6474	1054.89	86.5128
1055.37	86.1928	1055.37	83.3692	1055.37	91.9661	1055.37	89.5695	1055.37	86.3748
1055.85	86.2095	1055.85	83.3189	1055.85	91.888	1055.85	89.4898	1055.85	86.2367
1056.34	86.2217	1056.34	83.2823	1056.34	91.8182	1056.34	89.4018	1056.34	86.1066
1056.82	86.2595	1056.82	83.2779	1056.82	91.7589	1056.82	89.3048	1056.82	85.9938
1057.3	86.3523	1057.3	83.3236	1057.3	91.7131	1057.3	89.2031	1057.3	85.9042
1057.78	86.5171	1057.78	83.4295	1057.78	91.681	1057.78	89.1031	1057.78	85.8357
1058.26	86.7494	1058.26	83.5924	1058.26	91.6584	1058.26	89.0107	1058.26	85.7788
1058.75	87.0249	1058.75	83.7965	1058.75	91.6393	1058.75	88.9297	1058.75	85.7212
1059.23	87.3063	1059.23	84.0169	1059.23	91.6184	1059.23	88.8613	1059.23	85.6536
1059.71	87.5561	1059.71	84.2266	1059.71	91.5934	1059.71	88.8049	1059.71	85.575
1060.19	87.7455	1060.19	84.4032	1060.19	91.5654	1060.19	88.7578	1060.19	85.4929
1060.67	87.8596	1060.67	84.5313	1060.67	91.5357	1060.67	88.7159	1060.67	85.4195
1061.16	87.8962	1061.16	84.6032	1061.16	91.5031	1061.16	88.6721	1061.16	85.3647
1061.64	87.8601	1061.64	84.6157	1061.64	91.4619	1061.64	88.6174	1061.64	85.3298
1062.12	87.7582	1062.12	84.5683	1062.12	91.4029	1062.12	88.5423	1062.12	85.3066
1062.6	87.5977	1062.6	84.4629	1062.6	91.318	1062.6	88.44	1062.6	85.2802
1063.09	87.389	1063.09	84.3055	1063.09	91.2051	1063.09	88.3102	1063.09	85.236
1063.57	87.1509	1063.57	84.111	1063.57	91.0717	1063.57	88.1606	1063.57	85.1669
1064.05	86.9142	1064.05	83.9046	1064.05	90.9338	1064.05	88.0064	1064.05	85.076
1064.53	86.7201	1064.53	83.7204	1064.53	90.811	1064.53	87.8659	1064.53	84.9732
1065.01	86.6119	1065.01	83.594	1065.01	90.7195	1065.01	87.7548	1065.01	84.8701
1065.49	86.6212	1065.49	83.5526	1065.49	90.6652	1065.49	87.6806	1065.49	84.7722
1065.98	86.7569	1065.98	83.6052	1065.98	90.6412	1065.98	87.6401	1065.98	84.6754
1066.46	86.9994	1066.46	83.7383	1066.46	90.6308	1066.46	87.6207	1066.46	84.568
1066.94	87.306	1066.94	83.9199	1066.94	90.614	1066.94	87.606	1066.94	84.4365
1067.42	87.6228	1067.42	84.1092	1067.42	90.5752	1067.42	87.5816	1067.42	84.2744
1067.91	87.901	1067.91	84.2694	1067.91	90.5093	1067.91	87.5399	1067.91	84.0869
1068.39	88.1085	1068.39	84.3777	1068.39	90.4219	1068.39	87.4812	1068.39	83.8905
1068.87	88.237	1068.87	84.4299	1068.87	90.3264	1068.87	87.4117	1068.87	83.7081
1069.35	88.2975	1069.35	84.4373	1069.35	90.2383	1069.35	87.3396	1069.35	83.5595
1069.84	88.3116	1069.84	84.4187	1069.84	90.1692	1069.84	87.2713	1069.84	83.4548
1070.32	88.3005	1070.32	84.3909	1070.32	90.1251	1070.32	87.2101	1070.32	83.3921
1070.8	88.2775	1070.8	84.3631	1070.8	90.1056	1070.8	87.1577	1070.8	83.3606
1071.28	88.2472	1071.28	84.3375	1071.28	90.1074	1071.28	87.1171	1071.28	83.3475
1071.76	88.2095	1071.76	84.3133	1071.76	90.1265	1071.76	87.0941	1071.76	83.3448
1072.24	88.1645	1072.24	84.2924	1072.24	90.1595	1072.24	87.0972	1072.24	83.3526
1072.73	88.1173	1072.73	84.2824	1072.73	90.2043	1072.73	87.1347	1072.73	83.3787
1073.21	88.0769	1073.21	84.2962	1073.21	90.2592	1073.21	87.2101	1073.21	83.4332
1073.69	88.0529	1073.69	84.3453	1073.69	90.3232	1073.69	87.3194	1073.69	83.5229
1074.17	88.0504	1074.17	84.4347	1074.17	90.3957	1074.17	87.4496	1074.17	83.6468
1074.66	88.0671	1074.66	84.5573	1074.66	90.4764	1074.66	87.5819	1074.66	83.7933
1075.14	88.0941	1075.14	84.6951	1075.14	90.5644	1075.14	87.6952	1075.14	83.9429
1075.62	88.1205	1075.62	84.8243	1075.62	90.6571	1075.62	87.7719	1075.62	84.0716
1076.1	88.1385	1076.1	84.9236	1076.1	90.7474	1076.1	87.801	1076.1	84.1563
1076.58	88.1481	1076.58	84.982	1076.58	90.8235	1076.58	87.7807	1076.58	84.1803
1077.07	88.1577	1077.07	85.0042	1077.07	90.8704	1077.07	87.7182	1077.07	84.1378
1077.55	88.1814	1077.55	85.0088	1077.55	90.8742	1077.55	87.6279	1077.55	84.0357
1078.03	88.2332	1078.03	85.0231	1078.03	90.8284	1078.03	87.5281	1078.03	83.8931
1078.51	88.3221	1078.51	85.0741	1078.51	90.7366	1078.51	87.437	1078.51	83.7361
1078.99	88.4487	1078.99	85.182	1078.99	90.6151	1078.99	87.3706	1078.99	83.5928
1079.48	88.6061	1079.48	85.355	1079.48	90.489	1079.48	87.3391	1079.48	83.4874
1079.96	88.7819	1079.96	85.5892	1079.96	90.3859	1079.96	87.3458	1079.96	83.4339
1080.44	88.9628	1080.44	85.8699	1080.44	90.3289	1080.44	87.3866	1080.44	83.435
1080.92	89.1388	1080.92	86.176	1080.92	90.3306	1080.92	87.4508	1080.92	83.4822
1081.41	89.3055	1081.41	86.4847	1081.41	90.3907	1081.41	87.525	1081.41	83.5611
1081.89	89.4647	1081.89	86.7749	1081.89	90.4982	1081.89	87.5972	1081.89	83.6579
1082.37	89.6218	1082.37	87.0305	1082.37	90.6362	1082.37	87.6603	1082.37	83.7636
1082.85	89.7831	1082.85	87.2408	1082.85	90.7862	1082.85	87.7137	1082.85	83.8746
1083.33	89.9522	1083.33	87.4007	1083.33	90.9313	1083.33	87.7612	1083.33	83.9903
1083.82	90.128	1083.82	87.511	1083.82	91.0559	1083.82	87.8074	1083.82	84.1065
1084.3	90.3049	1084.3	87.5782	1084.3	91.1458	1084.3	87.8537	1084.3	84.2121
1084.78	90.4747	1084.78	87.6133	1084.78	91.1892	1084.78	87.8963	1084.78	84.2895
1085.26	90.6299	1085.26	87.6292	1085.26	91.1788	1085.26	87.9262	1085.26	84.3193
1085.74	90.7675	1085.74	87.6379	1085.74	91.1146	1085.74	87.9338	1085.74	84.2889
1086.23	90.8908	1086.23	87.647	1086.23	91.0062	1086.23	87.9127	1086.23	84.1992
1086.71	91.0095	1086.71	87.659	1086.71	90.8715	1086.71	87.8641	1086.71	84.066
1087.19	91.1375	1087.19	87.672	1087.19	90.7315	1087.19	87.7959	1087.19	83.9167
1087.67	91.2884	1087.67	87.6823	1087.67	90.6047	1087.67	87.7215	1087.67	83.7807
1088.15	91.4723	1088.15	87.689	1088.15	90.5012	1088.15	87.6542	1088.15	83.6803
1088.64	91.6912	1088.64	87.6963	1088.64	90.4206	1088.64	87.6039	1088.64	83.6234
1089.12	91.939	1089.12	87.7137	1089.12	90.3546	1089.12	87.5738	1089.12	83.6024
1089.6	92.2031	1089.6	87.7542	1089.6	90.2949	1089.6	87.5625	1089.6	83.601
1090.08	92.4677	1090.08	87.8295	1090.08	90.2399	1090.08	87.566	1090.08	83.6019
1090.57	92.7185	1090.57	87.9459	1090.57	90.1998	1090.57	87.5821	1090.57	83.5957
1091.05	92.9455	1091.05	88.1008	1091.05	90.1945	1091.05	87.612	1091.05	83.5838
1091.53	93.1435	1091.53	88.2824	1091.53	90.2459	1091.53	87.66	1091.53	83.5763
1092.01	93.312	1092.01	88.4725	1092.01	90.3674	1092.01	87.73	1092.01	83.5855
1092.49	93.452	1092.49	88.6515	1092.49	90.5544	1092.49	87.8225	1092.49	83.6198
1092.98	93.563	1092.98	88.8032	1092.98	90.782	1092.98	87.9319	1092.98	83.6788
1093.46	93.641	1093.46	88.9188	1093.46	91.0099	1093.46	88.046	1093.46	83.7539
1093.94	93.678	1093.94	88.9977	1093.94	91.1921	1093.94	88.1486	1093.94	83.8312
1094.42	93.665	1094.42	89.0453	1094.42	91.2905	1094.42	88.2221	1094.42	83.8965
1094.9	93.5961	1094.9	89.0707	1094.9	91.2834	1094.9	88.2521	1094.9	83.9393
1095.39	93.4745	1095.39	89.0838	1095.39	91.1706	1095.39	88.2297	1095.39	83.9542
1095.87	93.3164	1095.87	89.0952	1095.87	90.9731	1095.87	88.1551	1095.87	83.942
1096.35	93.1512	1096.35	89.116	1096.35	90.7278	1096.35	88.0387	1096.35	83.9097
1096.83	93.0163	1096.83	89.1589	1096.83	90.4788	1096.83	87.9005	1096.83	83.8692
1097.32	92.9487	1097.32	89.237	1097.32	90.2685	1097.32	87.7674	1097.32	83.8364
1097.8	92.9759	1097.8	89.3624	1097.8	90.1302	1097.8	87.6687	1097.8	83.828
1098.28	93.1082	1098.28	89.5418	1098.28	90.0836	1098.28	87.6303	1098.28	83.8578
1098.76	93.3347	1098.76	89.7725	1098.76	90.1321	1098.76	87.6685	1098.76	83.9311
1099.24	93.6244	1099.24	90.0399	1099.24	90.2612	1099.24	87.7846	1099.24	84.0405
1099.73	93.933	1099.73	90.3179	1099.73	90.4416	1099.73	87.9636	1099.73	84.1657
1100.21	94.212	1100.21	90.5735	1100.21	90.6346	1100.21	88.1758	1100.21	84.277
1100.69	94.4218	1100.69	90.775	1100.69	90.8011	1100.69	88.384	1100.69	84.3448
1101.17	94.5401	1101.17	90.8992	1101.17	90.9117	1101.17	88.5533	1101.17	84.3495
1101.65	94.5651	1101.65	90.937	1101.65	90.9534	1101.65	88.6585	1101.65	84.2873
1102.14	94.5132	1102.14	90.8939	1102.14	90.9307	1102.14	88.6893	1102.14	84.171
1102.62	94.4117	1102.62	90.7871	1102.62	90.8616	1102.62	88.6486	1102.62	84.024
1103.1	94.2914	1103.1	90.6409	1103.1	90.7695	1103.1	88.5497	1103.1	83.8705
1103.58	94.1805	1103.58	90.4823	1103.58	90.6757	1103.58	88.4112	1103.58	83.7288
1104.07	94.1008	1104.07	90.338	1104.07	90.5947	1104.07	88.2534	1104.07	83.608
1104.55	94.0671	1104.55	90.2311	1104.55	90.5341	1104.55	88.0961	1104.55	83.51
1105.03	94.0885	1105.03	90.1816	1105.03	90.4978	1105.03	87.9579	1105.03	83.4361
1105.51	94.1691	1105.51	90.2039	1105.51	90.4898	1105.51	87.8553	1105.51	83.3917
1105.99	94.3081	1105.99	90.3063	1105.99	90.5163	1105.99	87.8013	1105.99	83.3876
1106.48	94.4989	1106.48	90.4876	1106.48	90.5836	1106.48	87.8023	1106.48	83.4347
1106.96	94.7276	1106.96	90.7348	1106.96	90.6934	1106.96	87.8552	1106.96	83.5363
1107.44	94.9741	1107.44	91.0234	1107.44	90.8388	1107.44	87.946	1107.44	83.6825
1107.92	95.216	1107.92	91.3211	1107.92	91.0025	1107.92	88.0522	1107.92	83.8498
1108.4	95.4354	1108.4	91.5955	1108.4	91.1616	1108.4	88.1499	1108.4	84.0082
1108.89	95.6252	1108.89	91.823	1108.89	91.2948	1108.89	88.2217	1108.89	84.1339
1109.37	95.7921	1109.37	91.9951	1109.37	91.3905	1109.37	88.263	1109.37	84.2197
1109.85	95.9533	1109.85	92.1188	1109.85	91.4497	1109.85	88.2824	1109.85	84.2775
1110.33	96.1301	1110.33	92.2121	1110.33	91.4839	1110.33	88.2965	1110.33	84.3329
1110.82	96.3367	1110.82	92.2952	1110.82	91.5085	1110.82	88.3209	1110.82	84.4115
1111.3	96.5734	1111.3	92.3821	1111.3	91.5343	1111.3	88.3621	1111.3	84.5258
1111.78	96.8225	1111.78	92.4747	1111.78	91.5628	1111.78	88.4133	1111.78	84.6669
1112.26	97.053	1112.26	92.5627	1112.26	91.5858	1112.26	88.4559	1112.26	84.8067
1112.74	97.2292	1112.74	92.6291	1112.74	91.5907	1112.74	88.4681	1112.74	84.9091
1113.23	97.3227	1113.23	92.6584	1113.23	91.568	1113.23	88.4336	1113.23	84.9453
1113.71	97.3205	1113.71	92.6436	1113.71	91.5166	1113.71	88.3488	1113.71	84.9055
1114.19	97.2285	1114.19	92.5901	1114.19	91.4448	1114.19	88.2236	1114.19	84.8016
1114.67	97.0685	1114.67	92.5143	1114.67	91.3665	1114.67	88.0776	1114.67	84.6619
1115.15	96.8719	1115.15	92.4376	1115.15	91.2956	1115.15	87.9327	1115.15	84.5189
1115.64	96.6703	1115.64	92.3792	1115.64	91.2403	1115.64	87.8059	1115.64	84.3967
1116.12	96.4887	1116.12	92.3501	1116.12	91.2017	1116.12	87.7058	1116.12	84.3041
1116.6	96.3424	1116.6	92.3511	1116.6	91.1763	1116.6	87.6329	1116.6	84.2347
1117.08	96.2381	1117.08	92.3748	1117.08	91.1602	1117.08	87.5841	1117.08	84.1744
1117.57	96.178	1117.57	92.4116	1117.57	91.1528	1117.57	87.5563	1117.57	84.1097
1118.05	96.1636	1118.05	92.454	1118.05	91.1569	1118.05	87.5481	1118.05	84.0355
1118.53	96.1963	1118.53	92.4999	1118.53	91.1756	1118.53	87.5596	1118.53	83.956
1119.01	96.277	1119.01	92.5526	1119.01	91.2083	1119.01	87.5893	1119.01	83.8827
1119.49	96.4027	1119.49	92.6179	1119.49	91.2476	1119.49	87.6327	1119.49	83.8283
1119.98	96.5639	1119.98	92.6995	1119.98	91.281	1119.98	87.6829	1119.98	83.8022
1120.46	96.7451	1120.46	92.7966	1120.46	91.2961	1120.46	87.7334	1120.46	83.8087
1120.94	96.9266	1120.94	92.9029	1120.94	91.2855	1120.94	87.7821	1120.94	83.8463
1121.42	97.0899	1121.42	93.0086	1121.42	91.2525	1121.42	87.8331	1121.42	83.911
1121.9	97.2217	1121.9	93.1034	1121.9	91.2092	1121.9	87.895	1121.9	83.9964
1122.39	97.3169	1122.39	93.1803	1122.39	91.1722	1122.39	87.9768	1122.39	84.0941
1122.87	97.3803	1122.87	93.237	1122.87	91.1555	1122.87	88.0818	1122.87	84.194
1123.35	97.4234	1123.35	93.2767	1123.35	91.1646	1123.35	88.2043	1123.35	84.2844
1123.83	97.4605	1123.83	93.3051	1123.83	91.1944	1123.83	88.3295	1123.83	84.3541
1124.32	97.5043	1124.32	93.3279	1124.32	91.2335	1124.32	88.4385	1124.32	84.3962
1124.8	97.5614	1124.8	93.3477	1124.8	91.2698	1124.8	88.5148	1124.8	84.4097
1125.28	97.6317	1125.28	93.363	1125.28	91.2968	1125.28	88.5501	1125.28	84.4005
1125.76	97.7086	1125.76	93.3691	1125.76	91.3157	1125.76	88.5472	1125.76	84.3789
1126.24	97.782	1126.24	93.3604	1126.24	91.3336	1126.24	88.5183	1126.24	84.3552
1126.72	97.8418	1126.72	93.3338	1126.72	91.3582	1126.72	88.4807	1126.72	84.3358
1127.21	97.8808	1127.21	93.291	1127.21	91.3929	1127.21	88.4508	1127.21	84.3214
1127.69	97.8971	1127.69	93.2392	1127.69	91.4344	1127.69	88.4403	1127.69	84.307
1128.17	97.894	1128.17	93.1901	1128.17	91.4747	1128.17	88.4543	1128.17	84.2867
1128.65	97.879	1128.65	93.1565	1128.65	91.5053	1128.65	88.4932	1128.65	84.2564
1129.14	97.8611	1129.14	93.149	1129.14	91.5229	1129.14	88.5549	1129.14	84.2172
1129.62	97.8495	1129.62	93.173	1129.62	91.5317	1129.62	88.6368	1129.62	84.1743
1130.1	97.8504	1130.1	93.2265	1130.1	91.5419	1130.1	88.7358	1130.1	84.1348
1130.58	97.8676	1130.58	93.3022	1130.58	91.5659	1130.58	88.8473	1130.58	84.1049
1131.06	97.9011	1131.06	93.3892	1131.06	91.6123	1131.06	88.9641	1131.06	84.0875
1131.55	97.9486	1131.55	93.4772	1131.55	91.683	1131.55	89.0767	1131.55	84.0837
1132.03	98.0071	1132.03	93.5606	1132.03	91.773	1132.03	89.1743	1132.03	84.094
1132.51	98.0739	1132.51	93.6395	1132.51	91.873	1132.51	89.2479	1132.51	84.1207
1132.99	98.1472	1132.99	93.7189	1132.99	91.9737	1132.99	89.2923	1132.99	84.168
1133.47	98.2266	1133.47	93.8053	1133.47	92.0688	1133.47	89.3077	1133.47	84.2397
1133.96	98.3113	1133.96	93.9024	1133.96	92.1552	1133.96	89.2986	1133.96	84.3349
1134.44	98.4003	1134.44	94.0082	1134.44	92.2314	1134.44	89.2726	1134.44	84.446
1134.92	98.4904	1134.92	94.1141	1134.92	92.2953	1134.92	89.2376	1134.92	84.5588
1135.4	98.5769	1135.4	94.2073	1135.4	92.3423	1135.4	89.2002	1135.4	84.6565
1135.89	98.6538	1135.89	94.2752	1135.89	92.3662	1135.89	89.1642	1135.89	84.726
1136.37	98.7153	1136.37	94.3106	1136.37	92.3607	1136.37	89.1314	1136.37	84.7629
1136.85	98.7573	1136.85	94.3144	1136.85	92.3233	1136.85	89.1016	1136.85	84.7728
1137.33	98.778	1137.33	94.2954	1137.33	92.2564	1137.33	89.074	1137.33	84.7692
1137.81	98.7788	1137.81	94.2677	1137.81	92.1676	1137.81	89.0476	1137.81	84.7668
1138.3	98.7634	1138.3	94.2459	1138.3	92.0681	1138.3	89.0213	1138.3	84.776
1138.78	98.737	1138.78	94.2399	1138.78	91.9693	1138.78	88.9948	1138.78	84.7992
1139.26	98.705	1139.26	94.2527	1139.26	91.8804	1139.26	88.9686	1139.26	84.8309
1139.74	98.6713	1139.74	94.2795	1139.74	91.8069	1139.74	88.9449	1139.74	84.8625
1140.22	98.638	1140.22	94.3113	1140.22	91.751	1140.22	88.9269	1140.22	84.8873
1140.71	98.6056	1140.71	94.3383	1140.71	91.7133	1140.71	88.9182	1140.71	84.9034
1141.19	98.5738	1141.19	94.3534	1141.19	91.6939	1141.19	88.9209	1141.19	84.9145
1141.67	98.5428	1141.67	94.3539	1141.67	91.693	1141.67	88.9338	1141.67	84.9265
1142.15	98.5143	1142.15	94.3407	1142.15	91.7099	1142.15	88.9517	1142.15	84.9433
1142.63	98.4912	1142.63	94.3168	1142.63	91.7425	1142.63	88.9663	1142.63	84.9633
1143.12	98.477	1143.12	94.2843	1143.12	91.7866	1143.12	88.9684	1143.12	84.9804
1143.6	98.4749	1143.6	94.2443	1143.6	91.8366	1143.6	88.9514	1143.6	84.9859
1144.08	98.4857	1144.08	94.197	1144.08	91.8873	1144.08	88.9141	1144.08	84.9736
1144.56	98.508	1144.56	94.1438	1144.56	91.9355	1144.56	88.861	1144.56	84.9425
1145.05	98.5379	1145.05	94.089	1145.05	91.9808	1145.05	88.801	1145.05	84.8978
1145.53	98.5705	1145.53	94.0404	1145.53	92.0249	1145.53	88.7439	1145.53	84.8487
1146.01	98.601	1146.01	94.0078	1146.01	92.0697	1146.01	88.6969	1146.01	84.8053
1146.49	98.6262	1146.49	93.9995	1146.49	92.1156	1146.49	88.6621	1146.49	84.7743
1146.97	98.6454	1146.97	94.0195	1146.97	92.1594	1146.97	88.6363	1146.97	84.7583
1147.46	98.6598	1147.46	94.0644	1147.46	92.1947	1147.46	88.6129	1147.46	84.7553
1147.94	98.6715	1147.94	94.1243	1147.94	92.2129	1147.94	88.5847	1147.94	84.7609
1148.42	98.6818	1148.42	94.1849	1148.42	92.2055	1148.42	88.5473	1148.42	84.769
1148.9	98.6905	1148.9	94.2319	1148.9	92.1667	1148.9	88.4995	1148.9	84.7731
1149.38	98.695	1149.38	94.2544	1149.38	92.0944	1149.38	88.4432	1149.38	84.7649
1149.87	98.6917	1149.87	94.2483	1149.87	91.9915	1149.87	88.3813	1149.87	84.7349
1150.35	98.6774	1150.35	94.2164	1150.35	91.8646	1150.35	88.3157	1150.35	84.6733
1150.83	98.651	1150.83	94.1666	1150.83	91.7226	1150.83	88.2462	1150.83	84.5727
1151.31	98.6142	1151.31	94.1092	1151.31	91.5751	1151.31	88.1708	1151.31	84.4322
1151.8	98.5717	1151.8	94.0538	1151.8	91.4306	1151.8	88.0874	1151.8	84.2592
1152.28	98.5294	1152.28	94.007	1152.28	91.2958	1152.28	87.9956	1152.28	84.0701
1152.76	98.4932	1152.76	93.9717	1152.76	91.1747	1152.76	87.8982	1152.76	83.8871
1153.24	98.4666	1153.24	93.9478	1153.24	91.0688	1153.24	87.8006	1153.24	83.7322
1153.72	98.45	1153.72	93.9327	1153.72	90.977	1153.72	87.71	1153.72	83.622
1154.21	98.4413	1154.21	93.9233	1154.21	90.8968	1154.21	87.6338	1154.21	83.5635
1154.69	98.4369	1154.69	93.9162	1154.69	90.825	1154.69	87.5774	1154.69	83.5533
1155.17	98.4338	1155.17	93.9092	1155.17	90.7599	1155.17	87.5443	1155.17	83.5808
1155.65	98.4313	1155.65	93.902	1155.65	90.7017	1155.65	87.5353	1155.65	83.6335
1156.13	98.432	1156.13	93.8964	1156.13	90.6541	1156.13	87.5502	1156.13	83.7014
1156.62	98.441	1156.62	93.8966	1156.62	90.6227	1156.62	87.5869	1156.62	83.7785
1157.1	98.464	1157.1	93.9076	1157.1	90.6133	1157.1	87.643	1157.1	83.8622
1157.58	98.5057	1157.58	93.9341	1157.58	90.6298	1157.58	87.7144	1157.58	83.9505
1158.06	98.5663	1158.06	93.9781	1158.06	90.672	1158.06	87.7958	1158.06	84.0392
1158.55	98.6419	1158.55	94.0374	1158.55	90.7348	1158.55	87.8805	1158.55	84.1211
1159.03	98.7231	1159.03	94.1047	1159.03	90.8091	1159.03	87.9612	1159.03	84.1876
1159.51	98.7981	1159.51	94.1694	1159.51	90.8838	1159.51	88.0304	1159.51	84.2311
1159.99	98.8546	1159.99	94.2198	1159.99	90.9485	1159.99	88.082	1159.99	84.2482
1160.47	98.8833	1160.47	94.247	1160.47	90.9966	1160.47	88.1116	1160.47	84.2403
1160.96	98.8801	1160.96	94.2476	1160.96	91.0255	1160.96	88.1175	1160.96	84.2134
1161.44	98.8485	1161.44	94.2252	1161.44	91.0386	1161.44	88.1017	1161.44	84.1762
1161.92	98.7988	1161.92	94.1901	1161.92	91.0431	1161.92	88.07	1161.92	84.1378
1162.4	98.7462	1162.4	94.1561	1162.4	91.0492	1162.4	88.0315	1162.4	84.1056
1162.88	98.7075	1162.88	94.1367	1162.88	91.0664	1162.88	87.9972	1162.88	84.0852
1163.37	98.6967	1163.37	94.1409	1163.37	91.1015	1163.37	87.9775	1163.37	84.0803
1163.85	98.7211	1163.85	94.1711	1163.85	91.1559	1163.85	87.9792	1163.85	84.0928
1164.33	98.7796	1164.33	94.2225	1164.33	91.2248	1164.33	88.0032	1164.33	84.1221
1164.81	98.8622	1164.81	94.2846	1164.81	91.2974	1164.81	88.0435	1164.81	84.1645
1165.3	98.9526	1165.3	94.3445	1165.3	91.3592	1165.3	88.0885	1165.3	84.2129
1165.78	99.0326	1165.78	94.3899	1165.78	91.3956	1165.78	88.1242	1165.78	84.2576
1166.26	99.0865	1166.26	94.4125	1166.26	91.3964	1166.26	88.1387	1166.26	84.2884
1166.74	99.1059	1166.74	94.4098	1166.74	91.3589	1166.74	88.1264	1166.74	84.2984
1167.22	99.091	1167.22	94.385	1167.22	91.2886	1167.22	88.0893	1167.22	84.2854
1167.71	99.0495	1167.71	94.3451	1167.71	91.1972	1167.71	88.0356	1167.71	84.2532
1168.19	98.9937	1168.19	94.2991	1168.19	91.0991	1168.19	87.9758	1168.19	84.209
1168.67	98.9356	1168.67	94.2547	1168.67	91.0062	1168.67	87.9182	1168.67	84.16
1169.15	98.8832	1169.15	94.2162	1169.15	90.9239	1169.15	87.8649	1169.15	84.1098
1169.63	98.8391	1169.63	94.1835	1169.63	90.8499	1169.63	87.8115	1169.63	84.0566
1170.12	98.8003	1170.12	94.1523	1170.12	90.7751	1170.12	87.749	1170.12	83.9937
1170.6	98.7606	1170.6	94.1156	1170.6	90.6876	1170.6	87.6681	1170.6	83.9133
1171.08	98.7148	1171.08	94.0665	1171.08	90.5769	1171.08	87.5639	1171.08	83.8101
1171.56	98.6605	1171.56	94.0009	1171.56	90.4387	1171.56	87.4387	1171.56	83.6852
1172.05	98.6004	1172.05	93.9194	1172.05	90.2762	1172.05	87.3015	1172.05	83.5467
1172.53	98.5405	1172.53	93.8276	1172.53	90.1001	1172.53	87.166	1172.53	83.4075
1173.01	98.4884	1173.01	93.7351	1173.01	89.9259	1173.01	87.0461	1173.01	83.2821
1173.49	98.4497	1173.49	93.6523	1173.49	89.7703	1173.49	86.9522	1173.49	83.1823
1173.97	98.4261	1173.97	93.5876	1173.97	89.6472	1173.97	86.889	1173.97	83.1141
1174.46	98.4144	1174.46	93.5453	1174.46	89.5656	1174.46	86.8554	1174.46	83.0782
1174.94	98.4084	1174.94	93.5249	1174.94	89.5283	1174.94	86.8465	1174.94	83.0707
1175.42	98.4012	1175.42	93.5225	1175.42	89.5329	1175.42	86.8561	1175.42	83.0863
1175.9	98.3881	1175.9	93.5327	1175.9	89.5733	1175.9	86.8791	1175.9	83.1197
1176.38	98.3684	1176.38	93.5516	1176.38	89.6415	1176.38	86.9118	1176.38	83.1671
1176.87	98.3454	1176.87	93.5767	1176.87	89.7293	1176.87	86.9521	1176.87	83.2248
1177.35	98.3248	1177.35	93.6078	1177.35	89.8296	1177.35	86.9987	1177.35	83.2893
1177.83	98.3119	1177.83	93.6448	1177.83	89.9373	1177.83	87.0506	1177.83	83.3565
1178.31	98.3102	1178.31	93.6864	1178.31	90.0498	1178.31	87.107	1178.31	83.4225
1178.8	98.3198	1178.8	93.7291	1178.8	90.166	1178.8	87.1676	1178.8	83.4846
1179.28	98.338	1179.28	93.7679	1179.28	90.2857	1179.28	87.2327	1179.28	83.542
1179.76	98.3607	1179.76	93.7975	1179.76	90.4083	1179.76	87.3025	1179.76	83.5962
1180.24	98.3845	1180.24	93.8149	1180.24	90.5315	1180.24	87.3766	1180.24	83.6498
1180.72	98.4075	1180.72	93.8204	1180.72	90.6517	1180.72	87.4529	1180.72	83.7051
1181.2	98.43	1181.2	93.8179	1181.2	90.7643	1181.2	87.5275	1181.2	83.7626
1181.69	98.4535	1181.69	93.8136	1181.69	90.8662	1181.69	87.5957	1181.69	83.821
1182.17	98.4796	1182.17	93.8136	1182.17	90.9563	1182.17	87.653	1182.17	83.8773
1182.65	98.509	1182.65	93.8219	1182.65	91.0364	1182.65	87.6968	1182.65	83.9277
1183.13	98.5408	1183.13	93.8394	1183.13	91.1099	1183.13	87.7273	1183.13	83.9694
1183.62	98.5732	1183.62	93.8647	1183.62	91.1804	1183.62	87.7472	1183.62	84.0008
1184.1	98.6039	1184.1	93.8953	1184.1	91.2492	1184.1	87.7617	1184.1	84.0222
1184.58	98.6313	1184.58	93.9293	1184.58	91.3148	1184.58	87.776	1184.58	84.036
1185.06	98.6547	1185.06	93.9669	1185.06	91.3731	1185.06	87.795	1185.06	84.0462
1185.55	98.6742	1185.55	94.0098	1185.55	91.4194	1185.55	87.8215	1185.55	84.0588
1186.03	98.6899	1186.03	94.0596	1186.03	91.4504	1186.03	87.856	1186.03	84.0804
1186.51	98.7016	1186.51	94.1159	1186.51	91.4657	1186.51	87.8962	1186.51	84.1175
1186.99	98.7081	1186.99	94.1752	1186.99	91.4682	1186.99	87.9377	1186.99	84.1734
1187.47	98.708	1187.47	94.2302	1187.47	91.4629	1187.47	87.9741	1187.47	84.2471
1187.95	98.7004	1187.95	94.2718	1187.95	91.4542	1187.95	87.9992	1187.95	84.3313
1188.44	98.686	1188.44	94.2915	1188.44	91.4449	1188.44	88.0079	1188.44	84.4138
1188.92	98.6673	1188.92	94.2846	1188.92	91.4351	1188.92	87.999	1188.92	84.4802
1189.4	98.6483	1189.4	94.2516	1189.4	91.4232	1189.4	87.9758	1189.4	84.5182
1189.88	98.6333	1189.88	94.1991	1189.88	91.4073	1189.88	87.9466	1189.88	84.5223
1190.37	98.6257	1190.37	94.138	1190.37	91.3866	1190.37	87.9226	1190.37	84.4956
1190.85	98.6268	1190.85	94.0806	1190.85	91.3624	1190.85	87.9144	1190.85	84.4494
1191.33	98.6353	1191.33	94.0382	1191.33	91.337	1191.33	87.9292	1191.33	84.3992
1191.81	98.6482	1191.81	94.0181	1191.81	91.3128	1191.81	87.9674	1191.81	84.3597
1192.29	98.6612	1192.29	94.0216	1192.29	91.2905	1192.29	88.0228	1192.29	84.341
1192.78	98.6697	1192.78	94.0439	1192.78	91.2696	1192.78	88.0842	1192.78	84.3449
1193.26	98.67	1193.26	94.0749	1193.26	91.2479	1193.26	88.1393	1193.26	84.3669
1193.74	98.6592	1193.74	94.1014	1193.74	91.2237	1193.74	88.1789	1193.74	84.3984
1194.22	98.6355	1194.22	94.1098	1194.22	91.1963	1194.22	88.199	1194.22	84.4305
1194.7	98.5982	1194.7	94.0888	1194.7	91.1663	1194.7	88.2014	1194.7	84.4572
1195.19	98.5483	1195.19	94.0328	1195.19	91.1355	1195.19	88.1916	1195.19	84.4758
1195.67	98.4888	1195.67	93.9424	1195.67	91.105	1195.67	88.1756	1195.67	84.4858
1196.15	98.4254	1196.15	93.8255	1196.15	91.075	1196.15	88.1577	1196.15	84.4881
1196.63	98.3655	1196.63	93.6955	1196.63	91.0451	1196.63	88.1403	1196.63	84.4832
1197.12	98.3177	1197.12	93.5689	1197.12	91.0151	1197.12	88.1237	1197.12	84.4721
1197.6	98.2889	1197.6	93.4612	1197.6	90.9868	1197.6	88.1089	1197.6	84.4563
1198.08	98.2825	1198.08	93.3846	1198.08	90.9643	1198.08	88.0982	1198.08	84.4394
1198.56	98.297	1198.56	93.3453	1198.56	90.9533	1198.56	88.0952	1198.56	84.4262
1199.04	98.3256	1199.04	93.3428	1199.04	90.9594	1199.04	88.1027	1199.04	84.4213
1199.53	98.3583	1199.53	93.3713	1199.53	90.9849	1199.53	88.1211	1199.53	84.4267
1200.01	98.3845	1200.01	93.4205	1200.01	91.0275	1200.01	88.147	1200.01	84.4408
1200.49	98.3965	1200.49	93.4788	1200.49	91.0805	1200.49	88.1741	1200.49	84.4577
1200.97	98.3914	1200.97	93.5353	1200.97	91.1349	1200.97	88.1954	1200.97	84.4708
1201.45	98.3716	1201.45	93.5811	1201.45	91.1829	1201.45	88.2065	1201.45	84.4749
1201.94	98.3435	1201.94	93.6113	1201.94	91.2207	1201.94	88.2077	1201.94	84.4698
1202.42	98.3142	1202.42	93.6247	1202.42	91.2495	1202.42	88.2038	1202.42	84.4604
1202.9	98.2893	1202.9	93.6236	1202.9	91.2741	1202.9	88.2016	1202.9	84.455
1203.38	98.2701	1203.38	93.6127	1203.38	91.2995	1203.38	88.2063	1203.38	84.4608
1203.87	98.2546	1203.87	93.598	1203.87	91.3279	1203.87	88.2188	1203.87	84.4813
1204.35	98.2384	1204.35	93.585	1204.35	91.3571	1204.35	88.2354	1204.35	84.5136
1204.83	98.2177	1204.83	93.5774	1204.83	91.3816	1204.83	88.2503	1204.83	84.5505
1205.31	98.1911	1205.31	93.5765	1205.31	91.3955	1205.31	88.2585	1205.31	84.5841
1205.79	98.1612	1205.79	93.5814	1205.79	91.3959	1205.79	88.2598	1205.79	84.6102
1206.28	98.133	1206.28	93.5896	1206.28	91.3851	1206.28	88.2593	1206.28	84.6302
1206.76	98.1127	1206.76	93.5982	1206.76	91.3706	1206.76	88.2657	1206.76	84.651
1207.24	98.1045	1207.24	93.6054	1207.24	91.362	1207.24	88.2866	1207.24	84.6809
1207.72	98.1085	1207.72	93.6104	1207.72	91.3672	1207.72	88.3252	1207.72	84.7255
1208.2	98.12	1208.2	93.6128	1208.2	91.3893	1208.2	88.3775	1208.2	84.7837
1208.69	98.1301	1208.69	93.6115	1208.69	91.4249	1208.69	88.4338	1208.69	84.8472
1209.17	98.1276	1209.17	93.603	1209.17	91.4662	1209.17	88.4821	1209.17	84.9032
1209.65	98.1021	1209.65	93.5822	1209.65	91.5039	1209.65	88.5132	1209.65	84.9393
1210.13	98.0461	1210.13	93.5426	1210.13	91.5302	1210.13	88.5234	1210.13	84.9476
1210.62	97.9573	1210.62	93.4789	1210.62	91.5419	1210.62	88.5152	1210.62	84.9282
1211.1	97.8386	1211.1	93.3899	1211.1	91.5399	1211.1	88.4952	1211.1	84.8883
1211.58	97.6984	1211.58	93.2798	1211.58	91.5285	1211.58	88.4707	1211.58	84.8398
1212.06	97.5481	1212.06	93.1578	1212.06	91.5126	1212.06	88.4467	1212.06	84.7951
1212.54	97.3999	1212.54	93.0359	1212.54	91.4966	1212.54	88.4246	1212.54	84.7637
1213.03	97.2641	1213.03	92.9245	1213.03	91.4831	1213.03	88.4036	1213.03	84.7502
1213.51	97.1468	1213.51	92.8289	1213.51	91.4732	1213.51	88.3828	1213.51	84.7541
1213.99	97.0489	1213.99	92.7477	1213.99	91.467	1213.99	88.3627	1213.99	84.7707
1214.47	96.9669	1214.47	92.6736	1214.47	91.4641	1214.47	88.3456	1214.47	84.793
1214.95	96.8937	1214.95	92.5968	1214.95	91.4633	1214.95	88.3343	1214.95	84.8123
1215.44	96.8218	1215.44	92.5091	1215.44	91.4623	1215.44	88.3295	1215.44	84.8204
1215.92	96.7456	1215.92	92.408	1215.92	91.4579	1215.92	88.3292	1215.92	84.811
1216.4	96.6633	1216.4	92.2973	1216.4	91.4464	1216.4	88.3285	1216.4	84.7813
1216.88	96.5776	1216.88	92.1866	1216.88	91.4262	1216.88	88.3224	1216.88	84.7344
1217.37	96.4947	1217.37	92.0874	1217.37	91.3979	1217.37	88.3085	1217.37	84.6785
1217.85	96.4222	1217.85	92.0092	1217.85	91.3659	1217.85	88.2886	1217.85	84.6255
1218.33	96.3657	1218.33	91.9562	1218.33	91.3366	1218.33	88.2681	1218.33	84.5871
1218.81	96.3263	1218.81	91.9266	1218.81	91.3163	1218.81	88.2533	1218.81	84.5702
1219.29	96.2999	1219.29	91.9128	1219.29	91.308	1219.29	88.2478	1219.29	84.5734
1219.78	96.277	1219.78	91.9049	1219.78	91.31	1219.78	88.2499	1219.78	84.5864
1220.26	96.2457	1220.26	91.8925	1220.26	91.3149	1220.26	88.2525	1220.26	84.5931
1220.74	96.1949	1220.74	91.8677	1220.74	91.3127	1220.74	88.2457	1220.74	84.5777
1221.22	96.118	1221.22	91.8255	1221.22	91.2934	1221.22	88.2209	1221.22	84.5302
1221.7	96.0148	1221.7	91.764	1221.7	91.2512	1221.7	88.1751	1221.7	84.4513
1222.19	95.8921	1222.19	91.6837	1222.19	91.1867	1222.19	88.1121	1222.19	84.3524
1222.67	95.7619	1222.67	91.5869	1222.67	91.1068	1222.67	88.0419	1222.67	84.2519
1223.15	95.6384	1223.15	91.4784	1223.15	91.0233	1223.15	87.9768	1223.15	84.1691
1223.63	95.5345	1223.63	91.3647	1223.63	90.9498	1223.63	87.9276	1223.63	84.1178
1224.12	95.4581	1224.12	91.2542	1224.12	90.8979	1224.12	87.9003	1224.12	84.1027
1224.6	95.4108	1224.6	91.1556	1224.6	90.8748	1224.6	87.8948	1224.6	84.1183
1225.08	95.3877	1225.08	91.0768	1225.08	90.8821	1225.08	87.9061	1225.08	84.1523
1225.56	95.3793	1225.56	91.0229	1225.56	90.9154	1225.56	87.9265	1225.56	84.1899
1226.04	95.3747	1226.04	90.995	1226.04	90.966	1226.04	87.9478	1226.04	84.2183
1226.53	95.3648	1226.53	90.9904	1226.53	91.0221	1226.53	87.9628	1226.53	84.2291
1227.01	95.3449	1227.01	91.0039	1227.01	91.0713	1227.01	87.9655	1227.01	84.2191
1227.49	95.3155	1227.49	91.0287	1227.49	91.1028	1227.49	87.9513	1227.49	84.1897
1227.97	95.2815	1227.97	91.059	1227.97	91.1094	1227.97	87.917	1227.97	84.1452
1228.45	95.2498	1228.45	91.0901	1228.45	91.0886	1228.45	87.8618	1228.45	84.0915
1228.94	95.2269	1228.94	91.1193	1228.94	91.0422	1228.94	87.7875	1228.94	84.0348
1229.42	95.2157	1229.42	91.1448	1229.42	90.9752	1229.42	87.6993	1229.42	83.9802
1229.9	95.2155	1229.9	91.1652	1229.9	90.8942	1229.9	87.6047	1229.9	83.9308
1230.38	95.2224	1230.38	91.18	1230.38	90.805	1230.38	87.5127	1230.38	83.8869
1230.86	95.2314	1230.86	91.1903	1230.86	90.7124	1230.86	87.4314	1230.86	83.8456
1231.35	95.2401	1231.35	91.1989	1231.35	90.6208	1231.35	87.367	1231.35	83.8026
1231.83	95.2497	1231.83	91.2117	1231.83	90.535	1231.83	87.3228	1231.83	83.7545
1232.31	95.2665	1232.31	91.2359	1232.31	90.4617	1232.31	87.3	1232.31	83.7018
1232.79	95.2992	1232.79	91.2786	1232.79	90.409	1232.79	87.2979	1232.79	83.6501
1233.28	95.3562	1233.28	91.3435	1233.28	90.385	1233.28	87.3148	1233.28	83.6096
1233.76	95.4414	1233.76	91.4293	1233.76	90.3944	1233.76	87.3476	1233.76	83.5914
1234.24	95.5524	1234.24	91.529	1234.24	90.4352	1234.24	87.3905	1234.24	83.603
1234.72	95.6797	1234.72	91.6315	1234.72	90.4978	1234.72	87.4356	1234.72	83.6444
1235.2	95.8095	1235.2	91.7243	1235.2	90.5663	1235.2	87.4734	1235.2	83.7064
1235.69	95.9271	1235.69	91.797	1235.69	90.623	1235.69	87.4949	1235.69	83.7735
1236.17	96.021	1236.17	91.844	1236.17	90.6539	1236.17	87.4951	1236.17	83.8288
1236.65	96.085	1236.65	91.8637	1236.65	90.6534	1236.65	87.4743	1236.65	83.8604
1237.13	96.1177	1237.13	91.8579	1237.13	90.6251	1237.13	87.4385	1237.13	83.8645
1237.61	96.1209	1237.61	91.8288	1237.61	90.579	1237.61	87.3965	1237.61	83.8452
1238.1	96.0969	1238.1	91.7778	1238.1	90.5268	1238.1	87.3563	1238.1	83.8115
1238.58	96.0471	1238.58	91.7056	1238.58	90.4764	1238.58	87.3213	1238.58	83.771
1239.06	95.9721	1239.06	91.6141	1239.06	90.4293	1239.06	87.2897	1239.06	83.7266
1239.54	95.8736	1239.54	91.5087	1239.54	90.3813	1239.54	87.2549	1239.54	83.6749
1240.03	95.7563	1240.03	91.3991	1240.03	90.3261	1240.03	87.2096	1240.03	83.6097
1240.51	95.6285	1240.51	91.2987	1240.51	90.2599	1240.51	87.1498	1240.51	83.5255
1240.99	95.5016	1240.99	91.2212	1240.99	90.1842	1240.99	87.0766	1240.99	83.4233
1241.47	95.3876	1241.47	91.1766	1241.47	90.1052	1241.47	86.9962	1241.47	83.311
1241.95	95.2956	1241.95	91.1675	1241.95	90.0316	1241.95	86.9169	1241.95	83.2023
1242.43	95.2302	1242.43	91.1882	1242.43	89.9707	1242.43	86.8459	1242.43	83.1122
1242.92	95.1896	1242.92	91.226	1242.92	89.9249	1242.92	86.7874	1242.92	83.0515
1243.4	95.1669	1243.4	91.2657	1243.4	89.8927	1243.4	86.742	1243.4	83.0239
1243.88	95.1531	1243.88	91.2947	1243.88	89.8699	1243.88	86.7094	1243.88	83.0257
1244.36	95.1392	1244.36	91.3062	1244.36	89.8535	1244.36	86.69	1244.36	83.0479
1244.85	95.1183	1244.85	91.3	1244.85	89.843	1244.85	86.6865	1244.85	83.0807
1245.33	95.0862	1245.33	91.2799	1245.33	89.84	1245.33	86.7019	1245.33	83.1162
1245.81	95.0408	1245.81	91.2509	1245.81	89.8453	1245.81	86.737	1245.81	83.1497
1246.29	94.9818	1246.29	91.2153	1246.29	89.856	1246.29	86.7865	1246.29	83.18
1246.77	94.9108	1246.77	91.1723	1246.77	89.8646	1246.77	86.8396	1246.77	83.2081
1247.26	94.832	1247.26	91.1192	1247.26	89.8613	1247.26	86.882	1247.26	83.236
1247.74	94.7529	1247.74	91.0541	1247.74	89.8389	1247.74	86.9018	1247.74	83.2668
1248.22	94.6839	1248.22	90.9784	1248.22	89.7976	1248.22	86.8944	1248.22	83.3038
1248.7	94.6358	1248.7	90.8979	1248.7	89.7468	1248.7	86.8654	1248.7	83.3499
1249.18	94.6174	1249.18	90.8208	1249.18	89.7029	1249.18	86.8285	1249.18	83.4062
1249.67	94.6315	1249.67	90.7548	1249.67	89.683	1249.67	86.7997	1249.67	83.4692
1250.15	94.6734	1250.15	90.7042	1250.15	89.6969	1250.15	86.7905	1250.15	83.5311
1250.63	94.7316	1250.63	90.6679	1250.63	89.743	1250.63	86.8029	1250.63	83.5798
1251.11	94.791	1251.11	90.6402	1251.11	89.8073	1251.11	86.8291	1251.11	83.6039
1251.6	94.8382	1251.6	90.6134	1251.6	89.8697	1251.6	86.8553	1251.6	83.5964
1252.08	94.8658	1252.08	90.5822	1252.08	89.9116	1252.08	86.869	1252.08	83.5597
1252.56	94.8743	1252.56	90.5455	1252.56	89.9241	1252.56	86.8641	1252.56	83.5055
1253.04	94.871	1253.04	90.5071	1253.04	89.9105	1253.04	86.8435	1253.04	83.4525
1253.52	94.8662	1253.52	90.4742	1253.52	89.8841	1253.52	86.8168	1253.52	83.4191
1254.01	94.87	1254.01	90.4543	1254.01	89.862	1254.01	86.7943	1254.01	83.418
1254.49	94.8887	1254.49	90.4526	1254.49	89.8582	1254.49	86.7822	1254.49	83.4507
1254.97	94.9248	1254.97	90.4707	1254.97	89.8786	1254.97	86.7797	1254.97	83.5079
1255.45	94.9776	1255.45	90.5074	1255.45	89.9209	1255.45	86.7799	1255.45	83.5734
1255.93	95.0447	1255.93	90.5599	1255.93	89.9772	1255.93	86.7744	1255.93	83.6305
1256.42	95.1229	1256.42	90.6256	1256.42	90.0388	1256.42	86.7576	1256.42	83.6679
1256.9	95.2074	1256.9	90.7027	1256.9	90.0991	1256.9	86.7302	1256.9	83.682
1257.38	95.2901	1257.38	90.7893	1257.38	90.1538	1257.38	86.6989	1257.38	83.676
1257.86	95.3597	1257.86	90.8824	1257.86	90.1996	1257.86	86.6734	1257.86	83.6568
1258.35	95.4029	1258.35	90.9772	1258.35	90.2318	1258.35	86.6633	1258.35	83.6308
1258.83	95.4088	1258.83	91.0677	1258.83	90.2454	1258.83	86.6743	1258.83	83.6016
1259.31	95.3745	1259.31	91.1487	1259.31	90.2364	1259.31	86.708	1259.31	83.57
1259.79	95.3074	1259.79	91.2173	1259.79	90.2052	1259.79	86.7617	1259.79	83.5354
1260.27	95.2257	1260.27	91.2742	1260.27	90.159	1260.27	86.8304	1260.27	83.498
1260.76	95.1526	1260.76	91.3227	1260.76	90.1105	1260.76	86.9069	1260.76	83.4592
1261.24	95.1085	1261.24	91.3664	1261.24	90.0731	1261.24	86.9818	1261.24	83.4213
1261.72	95.1041	1261.72	91.407	1261.72	90.0559	1261.72	87.0445	1261.72	83.386
1262.2	95.1369	1262.2	91.4424	1262.2	90.0594	1262.2	87.0837	1262.2	83.3538
1262.68	95.1936	1262.68	91.4678	1262.68	90.0752	1262.68	87.0907	1262.68	83.3251
1263.17	95.2566	1263.17	91.4781	1263.17	90.0909	1263.17	87.0632	1263.17	83.301
1263.65	95.3126	1263.65	91.4712	1263.65	90.096	1263.65	87.0077	1263.65	83.2853
1264.13	95.3582	1264.13	91.4506	1264.13	90.0876	1264.13	86.9388	1264.13	83.2841
1264.61	95.4008	1264.61	91.4259	1264.61	90.0724	1264.61	86.8757	1264.61	83.3036
1265.1	95.4544	1265.1	91.4104	1265.1	90.0633	1265.1	86.8361	1265.1	83.346
1265.58	95.5329	1265.58	91.417	1265.58	90.0735	1265.58	86.829	1265.58	83.4069
1266.06	95.6424	1266.06	91.4542	1266.06	90.1095	1266.06	86.8516	1266.06	83.4736
1266.54	95.7779	1266.54	91.5228	1266.54	90.1678	1266.54	86.8901	1266.54	83.5288
1267.02	95.9245	1267.02	91.6157	1267.02	90.2357	1267.02	86.9254	1267.02	83.5548
1267.51	96.0631	1267.51	91.7204	1267.51	90.2965	1267.51	86.9405	1267.51	83.5399
1267.99	96.1766	1267.99	91.823	1267.99	90.3366	1267.99	86.9273	1267.99	83.4826
1268.47	96.2558	1268.47	91.9129	1268.47	90.3498	1268.47	86.8893	1268.47	83.3922
1268.95	96.3012	1268.95	91.9849	1268.95	90.3394	1268.95	86.8393	1268.95	83.2862
1269.43	96.3218	1269.43	92.0413	1269.43	90.316	1269.43	86.7953	1269.43	83.1866
1269.92	96.3314	1269.92	92.0901	1269.92	90.293	1269.92	86.7739	1269.92	83.1136
1270.4	96.3441	1270.4	92.1422	1270.4	90.2819	1270.4	86.7853	1270.4	83.0826
1270.88	96.3716	1270.88	92.2082	1270.88	90.29	1270.88	86.8322	1270.88	83.1017
1271.36	96.4218	1271.36	92.294	1271.36	90.3198	1271.36	86.9103	1271.36	83.1715
1271.85	96.4984	1271.85	92.3997	1271.85	90.371	1271.85	87.0118	1271.85	83.2864
1272.33	96.6022	1272.33	92.5187	1272.33	90.4417	1272.33	87.1266	1272.33	83.4355
1272.81	96.7304	1272.81	92.6389	1272.81	90.5287	1272.81	87.2447	1272.81	83.6044
1273.29	96.8765	1273.29	92.7465	1273.29	90.6268	1273.29	87.3564	1273.29	83.7762
1273.77	97.0302	1273.77	92.8293	1273.77	90.7278	1273.77	87.4527	1273.77	83.9338
1274.26	97.1773	1274.26	92.8797	1274.26	90.8201	1274.26	87.5263	1274.26	84.0631
1274.74	97.3032	1274.74	92.8975	1274.74	90.8918	1274.74	87.5742	1274.74	84.155
1275.22	97.3951	1275.22	92.8897	1275.22	90.933	1275.22	87.5981	1275.22	84.2069
1275.7	97.4464	1275.7	92.8687	1275.7	90.94	1275.7	87.6046	1275.7	84.222
1276.18	97.4584	1276.18	92.8495	1276.18	90.9171	1276.18	87.6037	1276.18	84.2074
1276.67	97.4406	1276.67	92.8464	1276.67	90.8758	1276.67	87.6057	1276.67	84.1715
1277.15	97.4081	1277.15	92.8696	1277.15	90.8315	1277.15	87.618	1277.15	84.1225
1277.63	97.3778	1277.63	92.9237	1277.63	90.7992	1277.63	87.6432	1277.63	84.068
1278.11	97.3636	1278.11	93.0071	1278.11	90.789	1278.11	87.6794	1278.11	84.0156
1278.6	97.3734	1278.6	93.1138	1278.6	90.8037	1278.6	87.7226	1278.6	83.9734
1279.08	97.4078	1279.08	93.2348	1279.08	90.8393	1279.08	87.7687	1279.08	83.9505
1279.56	97.4614	1279.56	93.36	1279.56	90.8877	1279.56	87.8156	1279.56	83.9544
1280.04	97.5257	1280.04	93.4802	1280.04	90.9393	1280.04	87.863	1280.04	83.9888
1280.52	97.5921	1280.52	93.5873	1280.52	90.9861	1280.52	87.9112	1280.52	84.0506
1281.01	97.6542	1281.01	93.6754	1281.01	91.0232	1281.01	87.9591	1281.01	84.1295
1281.49	97.7098	1281.49	93.7414	1281.49	91.0492	1281.49	88.0044	1281.49	84.2111
1281.97	97.7602	1281.97	93.7848	1281.97	91.065	1281.97	88.0433	1281.97	84.281
1282.45	97.809	1282.45	93.8082	1282.45	91.0731	1282.45	88.0731	1282.45	84.3297
1282.93	97.8603	1282.93	93.8159	1282.93	91.0761	1282.93	88.0931	1282.93	84.3552
1283.42	97.9163	1283.42	93.8132	1283.42	91.0763	1283.42	88.1043	1283.42	84.362
1283.9	97.9764	1283.9	93.8051	1283.9	91.0751	1283.9	88.1086	1283.9	84.3571
1284.38	98.0367	1284.38	93.7954	1284.38	91.073	1284.38	88.1058	1284.38	84.3458
1284.86	98.0911	1284.86	93.7866	1284.86	91.0704	1284.86	88.0937	1284.86	84.3299
1285.34	98.1333	1285.34	93.7807	1285.34	91.0687	1285.34	88.0686	1285.34	84.3081
1285.83	98.1587	1285.83	93.7795	1285.83	91.0713	1285.83	88.0289	1285.83	84.2796
1286.31	98.1668	1286.31	93.7854	1286.31	91.0839	1286.31	87.9787	1286.31	84.2489
1286.79	98.1619	1286.79	93.8016	1286.79	91.1143	1286.79	87.9302	1286.79	84.2269
1287.27	98.1519	1287.27	93.8307	1287.27	91.1705	1287.27	87.9019	1287.27	84.2297
1287.76	98.1475	1287.76	93.8735	1287.76	91.2577	1287.76	87.914	1287.76	84.2726
1288.24	98.1582	1288.24	93.9281	1288.24	91.3757	1288.24	87.9809	1288.24	84.3633
1288.72	98.1909	1288.72	93.9894	1288.72	91.5178	1288.72	88.1054	1288.72	84.4981
1289.2	98.2479	1289.2	94.0507	1289.2	91.672	1289.2	88.2769	1289.2	84.6624
1289.68	98.3265	1289.68	94.1056	1289.68	91.8244	1289.68	88.4744	1289.68	84.8357
1290.17	98.4206	1290.17	94.1501	1290.17	91.9633	1290.17	88.6733	1290.17	84.9999
1290.65	98.5216	1290.65	94.184	1290.65	92.0823	1290.65	88.8529	1290.65	85.1445
1291.13	98.6198	1291.13	94.2096	1291.13	92.1805	1291.13	89.0002	1291.13	85.2679
1291.61	98.7052	1291.61	94.2309	1291.61	92.2613	1291.61	89.1105	1291.61	85.3743
1292.09	98.7677	1292.09	94.2502	1292.09	92.3282	1292.09	89.1844	1292.09	85.4673
1292.58	98.7983	1292.58	94.2674	1292.58	92.3825	1292.58	89.2237	1292.58	85.5461
1293.06	98.7902	1293.06	94.2796	1293.06	92.4215	1293.06	89.2296	1293.06	85.6042
1293.54	98.74	1293.54	94.2819	1293.54	92.4405	1293.54	89.2022	1293.54	85.6325
1294.02	98.65	1294.02	94.2703	1294.02	92.435	1294.02	89.1439	1294.02	85.6258
1294.51	98.5287	1294.51	94.2437	1294.51	92.4051	1294.51	89.0624	1294.51	85.5874
1294.99	98.3899	1294.99	94.205	1294.99	92.3568	1294.99	88.972	1294.99	85.5301
1295.47	98.2516	1295.47	94.1603	1295.47	92.3014	1295.47	88.892	1295.47	85.4733
1295.95	98.1317	1295.95	94.1173	1295.95	92.2528	1295.95	88.8411	1295.95	85.436
1296.43	98.0448	1296.43	94.0829	1296.43	92.2227	1296.43	88.8323	1296.43	85.4299
1296.91	97.9983	1296.91	94.0607	1296.91	92.2173	1296.91	88.8684	1296.91	85.4564
1297.4	97.9912	1297.4	94.0508	1297.4	92.2361	1297.4	88.9417	1297.4	85.5079
1297.88	98.0148	1297.88	94.0499	1297.88	92.2729	1297.88	89.0376	1297.88	85.5722
1298.36	98.0555	1298.36	94.0537	1298.36	92.3193	1298.36	89.1403	1298.36	85.6393
1298.84	98.0987	1298.84	94.0579	1298.84	92.3675	1298.84	89.2375	1298.84	85.7037
1299.33	98.1319	1299.33	94.0595	1299.33	92.4129	1299.33	89.3221	1299.33	85.7644
1299.81	98.147	1299.81	94.0567	1299.81	92.4534	1299.81	89.3909	1299.81	85.8216
1300.29	98.1403	1300.29	94.0483	1300.29	92.4887	1300.29	89.4422	1300.29	85.8723
1300.77	98.1131	1300.77	94.0336	1300.77	92.5189	1300.77	89.4739	1300.77	85.9099
1301.26	98.0696	1301.26	94.012	1301.26	92.5431	1301.26	89.4836	1301.26	85.9256
1301.74	98.0156	1301.74	93.9834	1301.74	92.56	1301.74	89.4707	1301.74	85.9139
1302.22	97.958	1302.22	93.9493	1302.22	92.5686	1302.22	89.4389	1302.22	85.876
1302.7	97.9028	1302.7	93.9131	1302.7	92.5686	1302.7	89.3981	1302.7	85.8217
1303.18	97.8556	1303.18	93.8799	1303.18	92.5612	1303.18	89.3622	1303.18	85.7664
1303.66	97.8209	1303.66	93.8561	1303.66	92.5485	1303.66	89.3455	1303.66	85.725
1304.15	97.8016	1304.15	93.847	1304.15	92.5328	1304.15	89.3573	1304.15	85.7068
1304.63	97.7987	1304.63	93.8566	1304.63	92.5164	1304.63	89.3984	1304.63	85.712
1305.11	97.8112	1305.11	93.8858	1305.11	92.5017	1305.11	89.4611	1305.11	85.7336
1305.59	97.8363	1305.59	93.9331	1305.59	92.4922	1305.59	89.5319	1305.59	85.7625
1306.08	97.8695	1306.08	93.9947	1306.08	92.4917	1306.08	89.5973	1306.08	85.7931
1306.56	97.9051	1306.56	94.0657	1306.56	92.5047	1306.56	89.6479	1306.56	85.826
1307.04	97.9369	1307.04	94.1402	1307.04	92.5336	1307.04	89.6802	1307.04	85.8658
1307.52	97.9591	1307.52	94.212	1307.52	92.5768	1307.52	89.6952	1307.52	85.916
1308	97.9671	1308	94.2752	1308	92.6272	1308	89.6949	1308	85.9725
1308.49	97.9585	1308.49	94.3243	1308.49	92.6737	1308.49	89.6787	1308.49	86.021
1308.97	97.9345	1308.97	94.3555	1308.97	92.7036	1308.97	89.6427	1308.97	86.04
1309.45	97.8991	1309.45	94.3676	1309.45	92.7081	1309.45	89.5813	1309.45	86.0085
1309.93	97.8593	1309.93	94.3625	1309.93	92.6853	1309.93	89.491	1309.93	85.9153
1310.41	97.8234	1310.41	94.3452	1310.41	92.642	1310.41	89.3744	1310.41	85.7648
1310.9	97.7995	1310.9	94.3232	1310.9	92.5928	1310.9	89.2418	1310.9	85.5788
1311.38	97.7935	1311.38	94.3046	1311.38	92.5549	1311.38	89.1101	1311.38	85.3913
1311.86	97.8081	1311.86	94.2972	1311.86	92.5439	1311.86	88.9993	1311.86	85.2394
1312.34	97.8414	1312.34	94.3057	1312.34	92.5678	1312.34	88.9258	1312.34	85.1514
1312.83	97.8881	1312.83	94.3314	1312.83	92.6242	1312.83	88.8976	1312.83	85.1381
1313.31	97.9407	1313.31	94.3717	1313.31	92.7016	1313.31	88.9122	1313.31	85.1899
1313.79	97.9919	1313.79	94.4216	1313.79	92.7833	1313.79	88.9578	1313.79	85.2809
1314.27	98.0361	1314.27	94.475	1314.27	92.8526	1314.27	89.0175	1314.27	85.3781
1314.75	98.0697	1314.75	94.5266	1314.75	92.897	1314.75	89.0742	1314.75	85.4506
1315.24	98.0913	1315.24	94.5726	1315.24	92.9097	1315.24	89.1131	1315.24	85.4753
1315.72	98.101	1315.72	94.6108	1315.72	92.8904	1315.72	89.1244	1315.72	85.4412
1316.2	98.1006	1316.2	94.6411	1316.2	92.8447	1316.2	89.1047	1316.2	85.3505
1316.68	98.0937	1316.68	94.6654	1316.68	92.7837	1316.68	89.0578	1316.68	85.2195
1317.16	98.0863	1317.16	94.6871	1317.16	92.7241	1317.16	88.9967	1317.16	85.0781
1317.65	98.0863	1317.65	94.7113	1317.65	92.6859	1317.65	88.9428	1317.65	84.9662
1318.13	98.1024	1318.13	94.7434	1318.13	92.6899	1318.13	88.9226	1318.13	84.9265
1318.61	98.1407	1318.61	94.7875	1318.61	92.752	1318.61	88.9613	1318.61	84.9935
1319.09	98.2027	1319.09	94.8454	1319.09	92.8779	1319.09	89.0741	1319.09	85.1814
1319.58	98.2835	1319.58	94.9151	1319.58	93.0603	1319.58	89.2604	1319.58	85.4777
1320.06	98.3728	1320.06	94.9921	1320.06	93.2793	1320.06	89.5021	1320.06	85.8451
1320.54	98.4586	1320.54	95.0707	1320.54	93.509	1320.54	89.7696	1320.54	86.2324
1321.02	98.5311	1321.02	95.1459	1321.02	93.725	1321.02	90.031	1321.02	86.5905
1321.5	98.5857	1321.5	95.2154	1321.5	93.9104	1321.5	90.2617	1321.5	86.8848
1321.99	98.6241	1321.99	95.2794	1321.99	94.0595	1321.99	90.4498	1321.99	87.1022
1322.47	98.6531	1322.47	95.3397	1322.47	94.176	1322.47	90.5967	1322.47	87.2498
1322.95	98.6811	1322.95	95.398	1322.95	94.2694	1322.95	90.7132	1322.95	87.3473
1323.43	98.7146	1323.43	95.4539	1323.43	94.3495	1323.43	90.8131	1323.43	87.4172
1323.91	98.7555	1323.91	95.5042	1323.91	94.4227	1323.91	90.9071	1323.91	87.4757
1324.4	98.8005	1324.4	95.5435	1324.4	94.4893	1324.4	90.9994	1324.4	87.5282
1324.88	98.8422	1324.88	95.566	1324.88	94.5459	1324.88	91.0877	1324.88	87.5714
1325.36	98.8732	1325.36	95.5681	1325.36	94.5885	1325.36	91.1671	1325.36	87.5987
1325.84	98.8893	1325.84	95.5508	1325.84	94.6155	1325.84	91.2343	1325.84	87.6071
1326.33	98.8914	1326.33	95.5201	1326.33	94.6298	1326.33	91.2899	1326.33	87.6015
1326.81	98.8848	1326.81	95.4862	1326.81	94.6373	1326.81	91.3385	1326.81	87.5935
1327.29	98.8774	1327.29	95.4607	1327.29	94.6449	1327.29	91.3857	1327.29	87.5968
1327.77	98.8759	1327.77	95.4531	1327.77	94.657	1327.77	91.4349	1327.77	87.6214
1328.25	98.8831	1328.25	95.4679	1328.25	94.6739	1328.25	91.4846	1328.25	87.669
1328.74	98.8967	1328.74	95.5032	1328.74	94.6925	1328.74	91.5296	1328.74	87.733
1329.22	98.9104	1329.22	95.5512	1329.22	94.7082	1329.22	91.5631	1329.22	87.8017
1329.7	98.9166	1329.7	95.6012	1329.7	94.7179	1329.7	91.5802	1329.7	87.8633
1330.18	98.9097	1330.18	95.6428	1330.18	94.7212	1330.18	91.5803	1330.18	87.9095
1330.66	98.8881	1330.66	95.6687	1330.66	94.7202	1330.66	91.5666	1330.66	87.9366
1331.15	98.8554	1331.15	95.6773	1331.15	94.7176	1331.15	91.5441	1331.15	87.9442
1331.63	98.8185	1331.63	95.6728	1331.63	94.7152	1331.63	91.5164	1331.63	87.932
1332.11	98.7861	1332.11	95.6631	1332.11	94.7123	1332.11	91.4836	1332.11	87.8986
1332.59	98.7658	1332.59	95.6575	1332.59	94.7065	1332.59	91.4423	1332.59	87.8402
1333.08	98.762	1333.08	95.6635	1333.08	94.6947	1333.08	91.3863	1333.08	87.7516
1333.56	98.7755	1333.56	95.6841	1333.56	94.6741	1333.56	91.3086	1333.56	87.6267
1334.04	98.8033	1334.04	95.7172	1334.04	94.6414	1334.04	91.2021	1334.04	87.4575
1334.52	98.8388	1334.52	95.7548	1334.52	94.5909	1334.52	91.0586	1334.52	87.2324
1335	98.8735	1335	95.7856	1335	94.5131	1335	90.8677	1335	86.9346
1335.48	98.897	1335.48	95.7967	1335.48	94.3936	1335.48	90.6166	1335.48	86.5431
1335.97	98.8994	1335.97	95.7773	1335.97	94.2159	1335.97	90.2928	1335.97	86.0386
1336.45	98.8733	1336.45	95.7221	1336.45	93.9677	1336.45	89.89	1336.45	85.4133
1336.93	98.8154	1336.93	95.633	1336.93	93.6494	1336.93	89.4175	1336.93	84.6847
1337.41	98.7292	1337.41	95.521	1337.41	93.2832	1337.41	88.9096	1337.41	83.9087
1337.9	98.6257	1337.9	95.4047	1337.9	92.9177	1337.9	88.4307	1337.9	83.185
1338.38	98.5232	1338.38	95.3075	1338.38	92.6237	1338.38	88.0694	1338.38	82.645
1338.86	98.4431	1338.86	95.2512	1338.86	92.4762	1338.86	87.9162	1338.86	82.4183
1339.34	98.4033	1339.34	95.2489	1339.34	92.5263	1339.34	88.029	1339.34	82.5818
1339.82	98.4109	1339.82	95.2996	1339.82	92.7772	1339.82	88.4044	1339.82	83.1215
1340.31	98.4601	1340.31	95.3896	1340.31	93.1811	1340.31	88.9762	1340.31	83.9336
1340.79	98.535	1340.79	95.4987	1340.79	93.6601	1340.79	89.6424	1340.79	84.8676
1341.27	98.6167	1341.27	95.6082	1341.27	94.1355	1341.27	90.3025	1341.27	85.7798
1341.75	98.689	1341.75	95.7057	1341.75	94.5496	1341.75	90.8829	1341.75	86.5697
1342.23	98.7415	1342.23	95.7852	1342.23	94.8722	1342.23	91.3452	1342.23	87.1885
1342.72	98.7699	1342.72	95.8461	1342.72	95.0983	1342.72	91.6816	1342.72	87.6316
1343.2	98.7747	1343.2	95.8905	1343.2	95.2404	1343.2	91.9061	1343.2	87.9231
1343.68	98.7599	1343.68	95.9207	1343.68	95.3201	1343.68	92.0439	1343.68	88.1008
1344.16	98.7314	1344.16	95.9386	1344.16	95.3602	1344.16	92.1225	1344.16	88.203
1344.65	98.6957	1344.65	95.9446	1344.65	95.3786	1344.65	92.165	1344.65	88.2591
1345.13	98.6585	1345.13	95.9388	1345.13	95.3856	1345.13	92.186	1345.13	88.2856
1345.61	98.6249	1345.61	95.9219	1345.61	95.3844	1345.61	92.1913	1345.61	88.2868
1346.09	98.5991	1346.09	95.8958	1346.09	95.3735	1346.09	92.1814	1346.09	88.2607
1346.57	98.5852	1346.57	95.8642	1346.57	95.3517	1346.57	92.1555	1346.57	88.2055
1347.06	98.5865	1347.06	95.8324	1347.06	95.3219	1347.06	92.1157	1347.06	88.1256
1347.54	98.6055	1347.54	95.8057	1347.54	95.2919	1347.54	92.0698	1347.54	88.0346
1348.02	98.643	1348.02	95.7887	1348.02	95.274	1348.02	92.03	1348.02	87.9538
1348.5	98.6968	1348.5	95.7835	1348.5	95.2811	1348.5	92.0104	1348.5	87.907
1348.98	98.7618	1348.98	95.79	1348.98	95.3224	1348.98	92.0221	1348.98	87.9134
1349.47	98.8298	1349.47	95.8059	1349.47	95.399	1349.47	92.0686	1349.47	87.9798
1349.95	98.891	1349.95	95.8278	1349.95	95.502	1349.95	92.1434	1349.95	88.0973
1350.43	98.9363	1350.43	95.8528	1350.43	95.6144	1350.43	92.231	1350.43	88.2413
1350.91	98.9592	1350.91	95.8784	1350.91	95.7146	1350.91	92.3109	1350.91	88.3786
1351.39	98.9571	1351.39	95.9036	1351.39	95.7832	1351.39	92.3641	1351.39	88.4761
1351.88	98.9324	1351.88	95.9276	1351.88	95.808	1351.88	92.3793	1351.88	88.5113
1352.36	98.8913	1352.36	95.9497	1352.36	95.787	1352.36	92.3563	1352.36	88.4787
1352.84	98.8424	1352.84	95.9686	1352.84	95.7293	1352.84	92.3065	1352.84	88.3921
1353.32	98.7946	1353.32	95.9825	1353.32	95.6521	1353.32	92.2487	1353.32	88.2803
1353.81	98.7549	1353.81	95.9891	1353.81	95.5755	1353.81	92.2033	1353.81	88.1788
1354.29	98.7267	1354.29	95.9866	1354.29	95.517	1354.29	92.1846	1354.29	88.1182
1354.77	98.709	1354.77	95.9742	1354.77	95.4864	1354.77	92.1961	1354.77	88.1147
1355.25	98.6971	1355.25	95.9523	1355.25	95.4834	1355.25	92.2295	1355.25	88.1647
1355.73	98.6847	1355.73	95.9218	1355.73	95.4993	1355.73	92.2685	1355.73	88.2474
1356.22	98.6658	1356.22	95.8841	1356.22	95.5204	1356.22	92.2948	1356.22	88.3323
1356.7	98.6368	1356.7	95.8393	1356.7	95.5324	1356.7	92.2934	1356.7	88.3872
1357.18	98.5968	1357.18	95.7869	1357.18	95.5219	1357.18	92.2533	1357.18	88.3841
1357.66	98.5469	1357.66	95.7253	1357.66	95.4767	1357.66	92.1663	1357.66	88.2994
1358.14	98.4893	1358.14	95.6529	1358.14	95.3851	1358.14	92.0231	1358.14	88.1131
1358.63	98.4257	1358.63	95.5689	1358.63	95.2361	1358.63	91.812	1358.63	87.8081
1359.11	98.3566	1359.11	95.4743	1359.11	95.0206	1359.11	91.52	1359.11	87.372
1359.59	98.2816	1359.59	95.372	1359.59	94.7362	1359.59	91.139	1359.59	86.8038
1360.07	98.2003	1360.07	95.2677	1360.07	94.393	1360.07	90.675	1360.07	86.1243
1360.56	98.1137	1360.56	95.1696	1360.56	94.021	1360.56	90.1596	1360.56	85.3887
1361.04	98.0261	1361.04	95.0885	1361.04	93.6733	1361.04	89.658	1361.04	84.6955
1361.52	97.9454	1361.52	95.0358	1361.52	93.4215	1361.52	89.2647	1361.52	84.1783
1362	97.8808	1362	95.0198	1362	93.3355	1362	89.0785	1362	83.9702
1362.48	97.8393	1362.48	95.0412	1362.48	93.4524	1362.48	89.1602	1362.48	84.1459
1362.97	97.8208	1362.97	95.0911	1362.97	93.753	1362.97	89.4971	1362.97	84.6767
1363.45	97.8176	1363.45	95.1539	1363.45	94.1682	1363.45	90.0054	1363.45	85.437
1363.93	97.8184	1363.93	95.2132	1363.93	94.6091	1363.93	90.569	1363.93	86.2606
1364.41	97.813	1364.41	95.2567	1364.41	94.9999	1364.41	91.0849	1364.41	87.0023
1364.89	97.7954	1364.89	95.2785	1364.89	95.2946	1364.89	91.487	1364.89	87.5704
1365.38	97.7651	1365.38	95.278	1365.38	95.4772	1365.38	91.7495	1365.38	87.9294
1365.86	97.726	1365.86	95.2589	1365.86	95.5551	1365.86	91.8789	1365.86	88.0886
1366.34	97.6855	1366.34	95.2278	1366.34	95.553	1366.34	91.9043	1366.34	88.0899
1366.82	97.6518	1366.82	95.1932	1366.82	95.5064	1366.82	91.8688	1366.82	87.996
1367.31	97.6313	1367.31	95.1627	1367.31	95.4554	1367.31	91.821	1367.31	87.8786
1367.79	97.626	1367.79	95.1412	1367.79	95.4364	1367.79	91.8036	1367.79	87.8016
1368.27	97.6313	1368.27	95.1279	1368.27	95.4718	1368.27	91.8424	1368.27	87.8042
1368.75	97.6373	1368.75	95.1158	1368.75	95.5627	1368.75	91.9377	1368.75	87.8881
1369.23	97.6308	1369.23	95.0939	1369.23	95.6879	1369.23	92.0642	1369.23	88.0167
1369.72	97.5999	1369.72	95.0494	1369.72	95.8093	1369.72	92.1779	1369.72	88.127
1370.2	97.5359	1370.2	94.9726	1370.2	95.8832	1370.2	92.2285	1370.2	88.148
1370.68	97.4354	1370.68	94.858	1370.68	95.8701	1370.68	92.1714	1370.68	88.0193
1371.16	97.299	1371.16	94.706	1371.16	95.7438	1371.16	91.9776	1371.16	87.7045
1371.64	97.1314	1371.64	94.5229	1371.64	95.4979	1371.64	91.6425	1371.64	87.2017
1372.13	96.9409	1372.13	94.3212	1372.13	95.1517	1372.13	91.1935	1372.13	86.5526
1372.61	96.74	1372.61	94.1191	1372.61	94.7542	1372.61	90.696	1372.61	85.8482
1373.09	96.5449	1373.09	93.9391	1373.09	94.3824	1373.09	90.2504	1373.09	85.2234
1373.57	96.3731	1373.57	93.8024	1373.57	94.1235	1373.57	89.968	1373.57	84.8242
1374.06	96.2378	1374.06	93.7206	1374.06	94.0421	1374.06	89.9273	1374.06	84.7516
1374.54	96.1425	1374.54	93.6898	1374.54	94.1492	1374.54	90.1347	1374.54	85.0106
1375.02	96.0801	1375.02	93.6926	1375.02	94.3992	1375.02	90.5216	1375.02	85.51
1375.5	96.0379	1375.5	93.707	1375.5	94.7174	1375.5	90.9835	1375.5	86.1133
1375.98	96.0041	1375.98	93.7158	1375.98	95.0357	1375.98	91.427	1375.98	86.6996
1376.47	95.9724	1376.47	93.7108	1376.47	95.3127	1376.47	91.7971	1376.47	87.1972
1376.95	95.9416	1376.95	93.6924	1376.95	95.5367	1376.95	92.0797	1376.95	87.5858
1377.43	95.9148	1377.43	93.6668	1377.43	95.718	1377.43	92.2919	1377.43	87.883
1377.91	95.8963	1377.91	93.6429	1377.91	95.8771	1377.91	92.4663	1377.91	88.1253
1378.39	95.8885	1378.39	93.6287	1378.39	96.0337	1378.39	92.6358	1378.39	88.3502
1378.88	95.8906	1378.88	93.6289	1378.88	96.1989	1378.88	92.8214	1378.88	88.5834
1379.36	95.8981	1379.36	93.6435	1379.36	96.3717	1379.36	93.0266	1379.36	88.8333
1379.84	95.9049	1379.84	93.6688	1379.84	96.5427	1379.84	93.2398	1379.84	89.0934
1380.32	95.9055	1380.32	93.6996	1380.32	96.6989	1380.32	93.4416	1380.32	89.3495
1380.81	95.897	1380.81	93.7305	1380.81	96.8295	1380.81	93.6124	1380.81	89.5856
1381.29	95.8794	1381.29	93.7573	1381.29	96.9268	1381.29	93.736	1381.29	89.7858
1381.77	95.855	1381.77	93.7766	1381.77	96.9856	1381.77	93.8	1381.77	89.9318
1382.25	95.8273	1382.25	93.7857	1382.25	97	1382.25	93.7931	1382.25	90
1382.73	95.7994	1382.73	93.7825	1382.73	96.9617	1382.73	93.7034	1382.73	89.9613
1383.22	95.773	1383.22	93.7654	1383.22	96.8595	1383.22	93.5183	1383.22	89.785
1383.7	95.7492	1383.7	93.7347	1383.7	96.683	1383.7	93.2281	1383.7	89.4461
1384.18	95.7289	1384.18	93.6927	1384.18	96.4266	1384.18	92.8311	1384.18	88.9349
1384.66	95.7142	1384.66	93.6458	1384.66	96.0965	1384.66	92.342	1384.66	88.268
1385.14	95.709	1385.14	93.6045	1385.14	95.7173	1385.14	91.8006	1385.14	87.5005
1385.63	95.7187	1385.63	93.5833	1385.63	95.337	1385.63	91.2774	1385.63	86.7333
1386.11	95.7487	1386.11	93.5981	1386.11	95.0235	1386.11	90.8664	1386.11	86.105
1386.59	95.8012	1386.59	93.6598	1386.59	94.8462	1386.59	90.659	1386.59	85.7547
1387.07	95.8721	1387.07	93.7673	1387.07	94.8471	1387.07	90.704	1387.07	85.7642
1387.56	95.9506	1387.56	93.9054	1387.56	95.0197	1387.56	90.9814	1387.56	86.1165
1388.04	96.0219	1388.04	94.0488	1388.04	95.312	1388.04	91.4117	1388.04	86.705
1388.52	96.0705	1388.52	94.1703	1388.52	95.6521	1388.52	91.8936	1388.52	87.3846
1389	96.0835	1389	94.2469	1389	95.9747	1389	92.3395	1389	88.0255
1389.48	96.0514	1389.48	94.2625	1389.48	96.2342	1389.48	92.692	1389.48	88.5385
1389.96	95.9684	1389.96	94.2078	1389.96	96.4051	1389.96	92.9211	1389.96	88.8752
1390.45	95.8338	1390.45	94.0803	1390.45	96.4756	1390.45	93.0147	1390.45	89.0155
1390.93	95.6525	1390.93	93.8836	1390.93	96.4411	1390.93	92.968	1390.93	88.9536
1391.41	95.436	1391.41	93.6279	1391.41	96.2999	1391.41	92.7776	1391.41	88.6893
1391.89	95.2031	1391.89	93.3307	1391.89	96.0523	1391.89	92.4411	1391.89	88.2253
1392.38	94.9801	1392.38	93.0181	1392.38	95.7037	1392.38	91.962	1392.38	87.5733
1392.86	94.8003	1392.86	92.7263	1392.86	95.2722	1392.86	91.3614	1392.86	86.7677
1393.34	94.6985	1393.34	92.499	1393.34	94.7966	1393.34	90.6902	1393.34	85.8807
1393.82	94.7015	1393.82	92.3787	1393.82	94.3372	1393.82	90.0326	1393.82	85.0264
1394.31	94.8139	1394.31	92.3902	1394.31	93.9626	1394.31	89.4879	1394.31	84.3355
1394.79	95.0104	1394.79	92.5252	1394.79	93.7215	1394.79	89.1303	1394.79	83.902
1395.27	95.2446	1395.27	92.7433	1395.27	93.6189	1395.27	88.9738	1395.27	83.7377
1395.75	95.469	1395.75	92.9903	1395.75	93.6182	1395.75	88.9721	1395.75	83.7742
1396.23	95.6515	1396.23	93.2202	1396.23	93.6665	1396.23	89.0525	1396.23	83.909
1396.71	95.7801	1396.71	93.4061	1396.71	93.7236	1396.71	89.1564	1396.71	84.0597
1397.2	95.8573	1397.2	93.5402	1397.2	93.779	1397.2	89.2639	1397.2	84.1969
1397.68	95.8931	1397.68	93.6275	1397.68	93.8544	1397.68	89.3981	1397.68	84.3508
1398.16	95.8997	1398.16	93.68	1398.16	93.9926	1398.16	89.6103	1398.16	84.5933
1398.64	95.8879	1398.64	93.7122	1398.64	94.2332	1398.64	89.9493	1398.64	84.998
1399.13	95.8652	1399.13	93.7356	1399.13	94.5857	1399.13	90.4258	1399.13	85.5905
1399.61	95.8357	1399.61	93.7567	1399.61	95.0161	1399.61	90.9962	1399.61	86.3224
1400.09	95.7993	1400.09	93.7757	1400.09	95.4591	1400.09	91.5779	1400.09	87.0877
1400.57	95.7536	1400.57	93.7889	1400.57	95.845	1400.57	92.0838	1400.57	87.7671
1401.05	95.6947	1401.05	93.7908	1401.05	96.1213	1401.05	92.4483	1401.05	88.2669
1401.54	95.6186	1401.54	93.7762	1401.54	96.2595	1401.54	92.6369	1401.54	88.5344
1402.02	95.5225	1402.02	93.7407	1402.02	96.2552	1402.02	92.6445	1402.02	88.5584
1402.5	95.4063	1402.5	93.6818	1402.5	96.1254	1402.5	92.4925	1402.5	88.3673
1402.98	95.2755	1402.98	93.6003	1402.98	95.9077	1402.98	92.2276	1402.98	88.0275
1403.46	95.1426	1403.46	93.5023	1403.46	95.6582	1403.46	91.9193	1403.46	87.6388
1403.95	95.0266	1403.95	93.3993	1403.95	95.4427	1403.95	91.6496	1403.95	87.3177
1404.43	94.9477	1404.43	93.3067	1404.43	95.319	1404.43	91.4922	1404.43	87.1638
1404.91	94.9189	1404.91	93.2379	1404.91	95.3166	1404.91	91.4862	1404.91	87.2231
1405.39	94.9401	1405.39	93.1995	1405.39	95.4265	1405.39	91.6238	1405.39	87.4724
1405.88	94.9983	1405.88	93.1889	1405.88	95.6093	1405.88	91.8583	1405.88	87.8351
1406.36	95.0736	1406.36	93.1967	1406.36	95.8141	1406.36	92.1264	1406.36	88.2171
1406.84	95.1467	1406.84	93.211	1406.84	95.9949	1406.84	92.3689	1406.84	88.5364
1407.32	95.2035	1407.32	93.2213	1407.32	96.1199	1407.32	92.5425	1407.32	88.7385
1407.8	95.2373	1407.8	93.2212	1407.8	96.1728	1407.8	92.6225	1407.8	88.7986
1408.29	95.2488	1408.29	93.2093	1408.29	96.1523	1408.29	92.6034	1408.29	88.7187
1408.77	95.2442	1408.77	93.1887	1408.77	96.0704	1408.77	92.4981	1408.77	88.5242
1409.25	95.2338	1409.25	93.1663	1409.25	95.9503	1409.25	92.3356	1409.25	88.2599
1409.73	95.229	1409.73	93.1507	1409.73	95.8224	1409.73	92.157	1409.73	87.9834
1410.21	95.24	1410.21	93.1501	1410.21	95.7181	1410.21	92.0059	1410.21	87.7536
1410.7	95.2736	1410.7	93.1699	1410.7	95.6604	1410.7	91.9164	1410.7	87.6155
1411.18	95.3314	1411.18	93.2114	1411.18	95.6572	1411.18	91.901	1411.18	87.5865
1411.66	95.4105	1411.66	93.272	1411.66	95.6966	1411.66	91.9456	1411.66	87.6492
1412.14	95.5043	1412.14	93.3457	1412.14	95.7507	1412.14	92.0133	1412.14	87.756
1412.62	95.6042	1412.62	93.4258	1412.62	95.7829	1412.62	92.0547	1412.62	87.8412
1413.11	95.7011	1413.11	93.5047	1413.11	95.7574	1413.11	92.0217	1413.11	87.8379
1413.59	95.7871	1413.59	93.5763	1413.59	95.6467	1413.59	91.8777	1413.59	87.6921
1414.07	95.8563	1414.07	93.6351	1414.07	95.4356	1414.07	91.6034	1414.07	87.3701
1414.55	95.9056	1414.55	93.677	1414.55	95.1212	1414.55	91.1966	1414.55	86.8611
1415.04	95.9349	1415.04	93.6997	1415.04	94.7104	1415.04	90.6682	1415.04	86.1731
1415.52	95.9483	1415.52	93.7029	1415.52	94.2169	1415.52	90.0374	1415.52	85.329
1416	95.9532	1416	93.6895	1416	93.66	1416	89.3302	1416	84.3652
1416.48	95.9615	1416.48	93.6667	1416.48	93.0691	1416.48	88.5843	1416.48	83.3385
1416.96	95.9895	1416.96	93.6471	1416.96	92.4935	1416.96	87.861	1416.96	82.3416
1417.45	96.0564	1417.45	93.6496	1417.45	92.0121	1417.45	87.2592	1417.45	81.5196
1417.93	96.1784	1417.93	93.695	1417.93	91.7289	1417.93	86.9088	1417.93	81.0578
1418.41	96.3583	1418.41	93.7966	1418.41	91.7336	1418.41	86.9214	1418.41	81.1093
1418.89	96.5768	1418.89	93.948	1418.89	92.036	1418.89	87.3089	1418.89	81.6825
1419.38	96.7984	1419.38	94.1235	1419.38	92.5387	1419.38	87.9473	1419.38	82.5971
1419.86	96.9894	1419.86	94.292	1419.86	93.0867	1419.86	88.6405	1419.86	83.5785
1420.34	97.131	1420.34	94.4317	1420.34	93.5468	1420.34	89.2203	1420.34	84.3974
1420.82	97.2191	1420.82	94.5339	1420.82	93.8478	1420.82	89.5966	1420.82	84.936
1421.3	97.2574	1421.3	94.5995	1421.3	93.9741	1421.3	89.7511	1421.3	85.1755
1421.79	97.253	1421.79	94.633	1421.79	93.949	1421.79	89.7147	1421.79	85.162
1422.27	97.2154	1422.27	94.6413	1422.27	93.8213	1422.27	89.5525	1422.27	84.9843
1422.75	97.1572	1422.75	94.6329	1422.75	93.6596	1422.75	89.3553	1422.75	84.7616
1423.23	97.0959	1423.23	94.6182	1423.23	93.5415	1423.23	89.2248	1423.23	84.6232
1423.71	97.0499	1423.71	94.6086	1423.71	93.53	1423.71	89.2421	1423.71	84.6697
1424.2	97.0326	1424.2	94.6127	1424.2	93.646	1424.2	89.4315	1424.2	84.9285
1424.68	97.0457	1424.68	94.6323	1424.68	93.8579	1424.68	89.7467	1424.68	85.3392
1425.16	97.0799	1425.16	94.6628	1425.16	94.0991	1425.16	90.0961	1425.16	85.7874
1425.64	97.1204	1425.64	94.6949	1425.64	94.2994	1425.64	90.3845	1425.64	86.1565
1426.12	97.1536	1426.12	94.7188	1426.12	94.4083	1426.12	90.543	1426.12	86.3646
1426.61	97.1716	1426.61	94.7268	1426.61	94.4015	1426.61	90.5383	1426.61	86.3743
1427.09	97.1736	1427.09	94.7143	1427.09	94.2805	1427.09	90.3713	1427.09	86.189
1427.57	97.1658	1427.57	94.6822	1427.57	94.0695	1427.57	90.0737	1427.57	85.8487
1428.05	97.1594	1428.05	94.6369	1428.05	93.8113	1428.05	89.7041	1428.05	85.4232
1428.54	97.1667	1428.54	94.59	1428.54	93.5588	1428.54	89.3385	1428.54	85.0014
1429.02	97.1953	1429.02	94.5545	1429.02	93.3619	1429.02	89.0516	1429.02	84.6697
1429.5	97.2441	1429.5	94.5402	1429.5	93.2514	1429.5	88.8935	1429.5	84.4862
1429.98	97.3024	1429.98	94.5488	1429.98	93.2302	1429.98	88.8747	1429.98	84.4638
1430.46	97.3556	1430.46	94.5739	1430.46	93.2763	1430.46	88.9664	1430.46	84.5703
1430.95	97.3912	1430.95	94.6039	1430.95	93.3541	1430.95	89.1158	1430.95	84.7452
1431.43	97.4039	1431.43	94.6274	1431.43	93.4267	1431.43	89.2639	1431.43	84.9192
1431.91	97.3961	1431.91	94.6365	1431.91	93.4635	1431.91	89.3594	1431.91	85.0294
1432.39	97.3748	1432.39	94.6281	1432.39	93.4418	1432.39	89.3649	1432.39	85.0267
1432.88	97.3475	1432.88	94.6028	1432.88	93.3453	1432.88	89.2563	1432.88	84.8766
1433.36	97.319	1433.36	94.5623	1433.36	93.1613	1433.36	89.0198	1433.36	84.5577
1433.84	97.2898	1433.84	94.508	1433.84	92.8811	1433.84	88.651	1433.84	84.0623
1434.32	97.2558	1434.32	94.4394	1434.32	92.5029	1434.32	88.1597	1434.32	83.4053
1434.8	97.2098	1434.8	94.3539	1434.8	92.0426	1434.8	87.5812	1434.8	82.6429
1435.29	97.1432	1435.29	94.2472	1435.29	91.5458	1435.29	86.9921	1435.29	81.8945
1435.77	97.0499	1435.77	94.1142	1435.77	91.0896	1435.77	86.5082	1435.77	81.3378
1436.25	96.9291	1436.25	93.9482	1436.25	90.7528	1436.25	86.2392	1436.25	81.1394
1436.73	96.7839	1436.73	93.7408	1436.73	90.5616	1436.73	86.2165	1436.73	81.3445
1437.21	96.6153	1437.21	93.4811	1437.21	90.4627	1437.21	86.3648	1437.21	81.838
1437.7	96.418	1437.7	93.1567	1437.7	90.359	1437.7	86.5557	1437.7	82.4271
1438.18	96.1825	1438.18	92.7576	1438.18	90.1635	1438.18	86.6804	1438.18	82.9504
1438.66	95.9004	1438.66	92.2805	1438.66	89.8295	1438.66	86.6823	1438.66	83.3212
1439.14	95.5703	1439.14	91.7339	1439.14	89.3535	1439.14	86.5526	1439.14	83.5187
1439.62	95.2018	1439.62	91.1437	1439.62	88.7703	1439.62	86.3167	1439.62	83.5634
1440.11	94.8183	1440.11	90.555	1440.11	88.1468	1440.11	86.0239	1440.11	83.5002
1440.59	94.4559	1440.59	90.0302	1440.59	87.5741	1440.59	85.737	1440.59	83.3863
1441.07	94.1579	1441.07	89.6387	1441.07	87.1508	1441.07	85.522	1441.07	83.2809
1441.55	93.9657	1441.55	89.4401	1441.55	86.9613	1441.55	85.4328	1441.55	83.2329
1442.04	93.9067	1442.04	89.4677	1442.04	87.0521	1442.04	85.4972	1442.04	83.2686
1442.52	93.9869	1442.52	89.7172	1442.52	87.4169	1442.52	85.7076	1442.52	83.3838
1443	94.1887	1443	90.1474	1443	87.9976	1443	86.0223	1443	83.5453
1443.48	94.4762	1443.48	90.6916	1443.48	88.6994	1443.48	86.3761	1443.48	83.6995
1443.96	94.8049	1443.96	91.2753	1443.96	89.4166	1443.96	86.6968	1443.96	83.788
1444.45	95.1321	1444.45	91.8328	1444.45	90.0566	1444.45	86.9232	1444.45	83.7627
1444.93	95.4249	1444.93	92.3181	1444.93	90.5585	1444.93	87.0183	1444.93	83.5991
1445.41	95.6641	1445.41	92.7087	1445.41	90.9015	1445.41	86.9781	1445.41	83.3047
1445.89	95.8445	1445.89	93.0026	1445.89	91.1049	1445.89	86.8342	1445.89	82.9232
1446.37	95.9728	1446.37	93.2141	1446.37	91.2222	1446.37	86.6505	1446.37	82.5322
1446.86	96.0648	1446.86	93.3661	1446.86	91.325	1446.86	86.5087	1446.86	82.2281
1447.34	96.1389	1447.34	93.4833	1447.34	91.4794	1447.34	86.4812	1447.34	82.0945
1447.82	96.211	1447.82	93.5848	1447.82	91.7192	1447.82	86.5989	1447.82	82.1639
1448.3	96.289	1448.3	93.6811	1448.3	92.0337	1448.3	86.8359	1448.3	82.4003
1448.79	96.3732	1448.79	93.7746	1448.79	92.3789	1448.79	87.1252	1448.79	82.717
1449.27	96.4598	1449.27	93.8642	1449.27	92.7033	1449.27	87.3917	1449.27	83.0166
1449.75	96.5446	1449.75	93.9489	1449.75	92.9667	1449.75	87.5781	1449.75	83.2234
1450.23	96.6249	1450.23	94.029	1450.23	93.1469	1450.23	87.6546	1450.23	83.2943
1450.71	96.6989	1450.71	94.1045	1450.71	93.2364	1450.71	87.6146	1450.71	83.216
1451.19	96.7647	1451.19	94.1746	1451.19	93.2369	1451.19	87.4671	1451.19	82.9957
1451.68	96.819	1451.68	94.2361	1451.68	93.1534	1451.68	87.2268	1451.68	82.6514
1452.16	96.8577	1452.16	94.2841	1452.16	92.9908	1452.16	86.906	1452.16	82.2008
1452.64	96.8766	1452.64	94.3133	1452.64	92.7497	1452.64	86.5065	1452.64	81.6512
1453.12	96.8727	1453.12	94.3197	1453.12	92.4235	1453.12	86.0157	1453.12	80.9917
1453.61	96.8453	1453.61	94.3006	1453.61	91.9961	1453.61	85.4056	1453.61	80.1897
1454.09	96.7962	1454.09	94.2549	1454.09	91.441	1454.09	84.6363	1454.09	79.1938
1454.57	96.7301	1454.57	94.1818	1454.57	90.7251	1454.57	83.666	1454.57	77.9456
1455.05	96.656	1455.05	94.0825	1455.05	89.824	1455.05	82.476	1455.05	76.4115
1455.53	96.5918	1455.53	93.9645	1455.53	88.763	1455.53	81.1282	1455.53	74.6566
1456.02	96.5665	1456.02	93.8509	1456.02	87.6886	1456.02	79.8525	1456.02	72.96
1456.5	96.6145	1456.5	93.7862	1456.5	86.9098	1456.5	79.0737	1456.5	71.8599
1456.98	96.7521	1456.98	93.8197	1456.98	86.7698	1456.98	79.2057	1456.98	71.9005
1457.46	96.96	1457.46	93.9682	1457.46	87.3693	1457.46	80.2957	1457.46	73.1697
1457.94	97.1968	1457.94	94.2035	1457.94	88.4876	1457.94	81.9851	1457.94	75.2273
1458.43	97.4303	1458.43	94.4803	1458.43	89.8016	1458.43	83.8363	1458.43	77.5145
1458.91	97.6448	1458.91	94.7622	1458.91	91.0791	1458.91	85.5677	1458.91	79.6638
1459.39	97.8345	1459.39	95.026	1459.39	92.2027	1459.39	87.0558	1459.39	81.5114
1459.87	97.9958	1459.87	95.2576	1459.87	93.1245	1459.87	88.2611	1459.87	83.0043
1460.36	98.126	1460.36	95.4479	1460.36	93.8276	1460.36	89.1757	1460.36	84.133
1460.84	98.2235	1460.84	95.5921	1460.84	94.3092	1460.84	89.803	1460.84	84.9022
1461.32	98.2898	1461.32	95.6894	1461.32	94.5738	1461.32	90.1528	1461.32	85.3227
1461.8	98.33	1461.8	95.7433	1461.8	94.6336	1461.8	90.2429	1461.8	85.4133
1462.28	98.3542	1462.28	95.7626	1462.28	94.512	1462.28	90.1052	1462.28	85.2089
1462.77	98.3777	1462.77	95.762	1462.77	94.2515	1462.77	89.7966	1462.77	84.7752
1463.25	98.4187	1463.25	95.762	1463.25	93.9225	1463.25	89.4091	1463.25	84.2256
1463.73	98.4925	1463.73	95.7851	1463.73	93.6246	1463.73	89.0692	1463.73	83.7248
1464.21	98.6026	1464.21	95.8465	1464.21	93.4635	1464.21	88.9074	1464.21	83.4523
1464.69	98.7344	1464.69	95.9453	1464.69	93.5072	1464.69	89.002	1464.69	83.5259
1465.18	98.8615	1465.18	96.0628	1465.18	93.75	1465.18	89.3379	1465.18	83.9396
1465.66	98.959	1465.66	96.1739	1465.66	94.1217	1465.66	89.8221	1465.66	84.5754
1466.14	99.0157	1466.14	96.2601	1466.14	94.5307	1466.14	90.3404	1466.14	85.2756
1466.62	99.0353	1466.62	96.3155	1466.62	94.9017	1466.62	90.8025	1466.62	85.9084
1467.11	99.03	1467.11	96.3447	1467.11	95.187	1467.11	91.1542	1467.11	86.3898
1467.59	99.0142	1467.59	96.3574	1467.59	95.3606	1467.59	91.3676	1467.59	86.6748
1468.07	98.9996	1468.07	96.3632	1468.07	95.407	1468.07	91.4264	1468.07	86.7393
1468.55	98.9922	1468.55	96.3681	1468.55	95.3122	1468.55	91.3142	1468.55	86.5644
1469.03	98.9914	1469.03	96.3725	1469.03	95.0584	1469.03	91.0089	1469.03	86.1266
1469.52	98.9898	1469.52	96.3707	1469.52	94.6229	1469.52	90.4821	1469.52	85.3953
1470	98.9751	1470	96.3515	1470	93.9839	1470	89.7061	1470	84.3404
1470.48	98.9325	1470.48	96.3009	1470.48	93.1371	1470.48	88.675	1470.48	82.9588
1470.96	98.8514	1470.96	96.2084	1470.96	92.1285	1470.96	87.4439	1470.96	81.3256
1471.44	98.7346	1471.44	96.077	1471.44	91.0923	1471.44	86.175	1471.44	79.6553
1471.93	98.6075	1471.93	95.9322	1471.93	90.2493	1471.93	85.1356	1471.93	78.3002
1472.41	98.5104	1472.41	95.8151	1472.41	89.8113	1472.41	84.5837	1472.41	77.6005
1472.89	98.4737	1472.89	95.7559	1472.89	89.84	1472.89	84.5985	1472.89	77.662
1473.37	98.4977	1473.37	95.7545	1473.37	90.2154	1473.37	85.0428	1473.37	78.3039
1473.86	98.5591	1473.86	95.7861	1473.86	90.7454	1473.86	85.6934	1473.86	79.2308
1474.34	98.6303	1474.34	95.8219	1474.34	91.2805	1474.34	86.3777	1474.34	80.212
1474.82	98.6929	1474.82	95.843	1474.82	91.7493	1474.82	87.0155	1474.82	81.1376
1475.3	98.7399	1475.3	95.8434	1475.3	92.1398	1475.3	87.5931	1475.3	81.9861
1475.78	98.773	1475.78	95.826	1475.78	92.4653	1475.78	88.1208	1475.78	82.7694
1476.27	98.7954	1476.27	95.7961	1476.27	92.736	1476.27	88.5996	1476.27	83.4911
1476.75	98.807	1476.75	95.7533	1476.75	92.9424	1476.75	89.0056	1476.75	84.126
1477.23	98.7998	1477.23	95.6875	1477.23	93.0533	1477.23	89.2939	1477.23	84.6237
1477.71	98.7583	1477.71	95.579	1477.71	93.0252	1477.71	89.4132	1477.71	84.9272
1478.19	98.6628	1478.19	95.4023	1478.19	92.8144	1478.19	89.3214	1478.19	84.9916
1478.68	98.4929	1478.68	95.1306	1478.68	92.3877	1478.68	88.9958	1478.68	84.797
1479.16	98.2321	1479.16	94.7413	1479.16	91.7315	1479.16	88.4408	1479.16	84.357
1479.64	97.8726	1479.64	94.2221	1479.64	90.8608	1479.64	87.6941	1479.64	83.7246
1480.12	97.4199	1480.12	93.577	1480.12	89.8258	1480.12	86.8307	1480.12	82.992
1480.61	96.8949	1480.61	92.8296	1480.61	88.7091	1480.61	85.9541	1480.61	82.2768
1481.09	96.3293	1481.09	92.0185	1481.09	87.6058	1481.09	85.1712	1481.09	81.6887
1481.57	95.7545	1481.57	91.1841	1481.57	86.5908	1481.57	84.5556	1481.57	81.2891
1482.05	95.1899	1482.05	90.3544	1482.05	85.6935	1482.05	84.1232	1482.05	81.0697
1482.53	94.6389	1482.53	89.5387	1482.53	84.8963	1482.53	83.8361	1482.53	80.9652
1483.02	94.0951	1483.02	88.7345	1483.02	84.1566	1483.02	83.6279	1483.02	80.8863
1483.5	93.5526	1483.5	87.9404	1483.5	83.435	1483.5	83.4324	1483.5	80.7533
1483.98	93.0163	1483.98	87.1693	1483.98	82.7163	1483.98	83.2007	1483.98	80.5129
1484.46	92.5071	1484.46	86.4546	1484.46	82.016	1484.46	82.9053	1484.46	80.1406
1484.94	92.0613	1484.94	85.8504	1484.94	81.3766	1484.94	82.536	1484.94	79.6349
1485.43	91.7242	1485.43	85.4216	1485.43	80.8535	1485.43	82.0914	1485.43	79.0066
1485.91	91.5378	1485.91	85.2281	1485.91	80.494	1485.91	81.5704	1485.91	78.2687
1486.39	91.5288	1486.39	85.306	1486.39	80.3193	1486.39	80.9667	1486.39	77.4296
1486.87	91.7002	1486.87	85.6574	1486.87	80.3187	1486.87	80.2722	1486.87	76.4976
1487.36	92.0347	1487.36	86.2521	1487.36	80.4634	1487.36	79.4924	1487.36	75.4992
1487.84	92.5042	1487.84	87.0401	1487.84	80.7366	1487.84	78.6728	1487.84	74.5111
1488.32	93.0797	1488.32	87.9638	1488.32	81.1614	1488.32	77.9254	1488.32	73.6887
1488.8	93.7316	1488.8	88.9608	1488.8	81.8031	1488.8	77.4304	1488.8	73.2577
1489.28	94.422	1489.28	89.9605	1489.28	82.7243	1489.28	77.3769	1489.28	73.4294
1489.77	95.0986	1489.77	90.8879	1489.77	83.9143	1489.77	77.854	1489.77	74.2639
1490.25	95.706	1490.25	91.6824	1490.25	85.2583	1490.25	78.7762	1490.25	75.5978
1490.73	96.2065	1490.73	92.3183	1490.73	86.5876	1490.73	79.9285	1490.73	77.1253
1491.21	96.5903	1491.21	92.8052	1491.21	87.7595	1491.21	81.0837	1491.21	78.5543
1491.69	96.8696	1491.69	93.1726	1491.69	88.6986	1491.69	82.0844	1491.69	79.7001
1492.18	97.0661	1492.18	93.4531	1492.18	89.3877	1492.18	82.8541	1492.18	80.4847
1492.66	97.2016	1492.66	93.6741	1492.66	89.8423	1492.66	83.371	1492.66	80.8954
1493.14	97.2938	1493.14	93.8547	1493.14	90.0898	1493.14	83.6402	1493.14	80.9478
1493.62	97.3553	1493.62	94.0069	1493.62	90.1591	1493.62	83.6775	1493.62	80.6661
1494.1	97.3951	1494.1	94.1375	1494.1	90.0809	1494.1	83.5075	1494.1	80.0833
1494.59	97.4195	1494.59	94.2494	1494.59	89.8925	1494.59	83.1713	1494.59	79.2551
1495.07	97.4352	1495.07	94.3455	1495.07	89.6464	1495.07	82.7394	1495.07	78.2816
1495.55	97.4515	1495.55	94.4317	1495.55	89.4145	1495.55	82.3205	1495.55	77.3219
1496.03	97.4817	1496.03	94.5182	1496.03	89.2786	1496.03	82.0473	1496.03	76.5756
1496.52	97.54	1496.52	94.6185	1496.52	89.3047	1496.52	82.0342	1496.52	76.2198
1497	97.6366	1497	94.7433	1497	89.5156	1497	82.3281	1497	76.3331
1497.48	97.773	1497.48	94.8954	1497.48	89.8846	1497.48	82.8931	1497.48	76.8679
1497.96	97.9419	1497.96	95.069	1497.96	90.3556	1497.96	83.6397	1497.96	77.693
1498.44	98.1309	1498.44	95.254	1498.44	90.8696	1498.44	84.4699	1498.44	78.6612
1498.93	98.3272	1498.93	95.4405	1498.93	91.3804	1498.93	85.3043	1498.93	79.6528
1499.41	98.5192	1499.41	95.6208	1499.41	91.8561	1499.41	86.0875	1499.41	80.5865
1499.89	98.6981	1499.89	95.7906	1499.89	92.2752	1499.89	86.7822	1499.89	81.4117
1500.37	98.857	1500.37	95.9471	1500.37	92.6224	1500.37	87.3625	1500.37	82.0967
1500.85	98.9908	1500.85	96.0877	1500.85	92.8856	1500.85	87.8096	1500.85	82.621
1501.34	99.0955	1501.34	96.2087	1501.34	93.0549	1501.34	88.1096	1501.34	82.9703
1501.82	99.1676	1501.82	96.305	1501.82	93.1212	1501.82	88.2522	1501.82	83.1329
1502.3	99.2037	1502.3	96.3699	1502.3	93.0736	1502.3	88.2268	1502.3	83.0946
1502.78	99.1997	1502.78	96.3946	1502.78	92.8954	1502.78	88.0172	1502.78	82.8317
1503.27	99.1503	1503.27	96.3679	1503.27	92.558	1503.27	87.5943	1503.27	82.3015
1503.75	99.0476	1503.75	96.2747	1503.75	92.0126	1503.75	86.9047	1503.75	81.4288
1504.23	98.8803	1504.23	96.0932	1504.23	91.181	1504.23	85.8606	1504.23	80.0919
1504.71	98.6344	1504.71	95.7953	1504.71	89.9535	1504.71	84.3372	1504.71	78.1211
1505.19	98.3014	1505.19	95.3562	1505.19	88.2248	1505.19	82.2172	1505.19	75.3588
1505.67	97.9042	1505.67	94.7917	1505.67	86.0339	1505.67	79.5596	1505.67	71.8844
1506.16	97.5369	1506.16	94.2248	1506.16	83.8187	1506.16	76.9	1506.16	68.414
1506.64	97.3488	1506.64	93.8813	1506.64	82.4186	1506.64	75.2442	1506.64	66.2844
1507.12	97.4117	1507.12	93.901	1507.12	82.3731	1507.12	75.2222	1507.12	66.3228
1507.6	97.6469	1507.6	94.1986	1507.6	83.38	1507.6	76.4558	1507.6	68.0136
1508.09	97.9328	1508.09	94.6007	1508.09	84.7911	1508.09	78.1666	1508.09	70.316
1508.57	98.1987	1508.57	94.9944	1508.57	86.1791	1508.57	79.849	1508.57	72.5594
1509.05	98.4221	1509.05	95.3384	1509.05	87.3887	1509.05	81.3245	1509.05	74.5094
1509.53	98.6023	1509.53	95.6258	1509.53	88.4015	1509.53	82.5769	1509.53	76.1472
1510.02	98.7439	1510.02	95.8599	1510.02	89.2421	1510.02	83.6389	1510.02	77.5175
1510.5	98.8523	1510.5	96.0439	1510.5	89.9368	1510.5	84.5426	1510.5	78.6636
1510.98	98.9331	1510.98	96.1794	1510.98	90.5009	1510.98	85.3033	1510.98	79.6063
1511.46	98.9924	1511.46	96.268	1511.46	90.9367	1511.46	85.9175	1511.46	80.3418
1511.94	99.0359	1511.94	96.3119	1511.94	91.2372	1511.94	86.3676	1511.94	80.8496
1512.42	99.0681	1512.42	96.3149	1512.42	91.3908	1512.42	86.6303	1512.42	81.1037
1512.91	99.0898	1512.91	96.2817	1512.91	91.3858	1512.91	86.6841	1512.91	81.082
1513.39	99.0983	1513.39	96.2165	1513.39	91.2135	1513.39	86.5138	1513.39	80.7726
1513.87	99.0877	1513.87	96.1228	1513.87	90.8708	1513.87	86.1143	1513.87	80.1776
1514.35	99.0514	1514.35	96.0054	1514.35	90.367	1514.35	85.498	1514.35	79.3228
1514.84	98.9854	1514.84	95.8726	1514.84	89.7374	1514.84	84.7109	1514.84	78.2771
1515.32	98.8936	1515.32	95.741	1515.32	89.0604	1515.32	83.8531	1515.32	77.1764
1515.8	98.7915	1515.8	95.6353	1515.8	88.4607	1515.8	83.0836	1515.8	76.2244
1516.28	98.7041	1516.28	95.58	1516.28	88.0715	1516.28	82.5726	1516.28	75.6266
1516.76	98.6525	1516.76	95.5844	1516.76	87.9573	1516.76	82.4049	1516.76	75.468
1517.25	98.6386	1517.25	95.6331	1517.25	88.0615	1517.25	82.5132	1517.25	75.6398
1517.73	98.6436	1517.73	95.6957	1517.73	88.2391	1517.73	82.7187	1517.73	75.9022
1518.21	98.6388	1518.21	95.742	1518.21	88.3336	1518.21	82.8279	1518.21	76.0096
1518.69	98.5973	1518.69	95.752	1518.69	88.2276	1518.69	82.6973	1518.69	75.7877
1519.17	98.5003	1519.17	95.7178	1519.17	87.856	1519.17	82.2502	1519.17	75.15
1519.66	98.3429	1519.66	95.6437	1519.66	87.2162	1519.66	81.4882	1519.66	74.1119
1520.14	98.1445	1520.14	95.5498	1520.14	86.3995	1520.14	80.5282	1520.14	72.8383
1520.62	97.9586	1520.62	95.4734	1520.62	85.6239	1520.62	79.6361	1520.62	71.6837
1521.1	97.8583	1521.1	95.4547	1521.1	85.1757	1521.1	79.1499	1521.1	71.0876
1521.59	97.8891	1521.59	95.5077	1521.59	85.2213	1521.59	79.2536	1521.59	71.2761
1522.07	98.0314	1522.07	95.6064	1522.07	85.6746	1522.07	79.8289	1522.07	72.0775
1522.55	98.2254	1522.55	95.7089	1522.55	86.2996	1522.55	80.5883	1522.55	73.1071
1523.03	98.4181	1523.03	95.784	1523.03	86.8913	1523.03	81.2914	1523.03	74.0502
1523.51	98.5819	1523.51	95.8191	1523.51	87.3482	1523.51	81.8263	1523.51	74.762
1524	98.7099	1524	95.8147	1524	87.6535	1524	82.1826	1524	75.2294
1524.48	98.8059	1524.48	95.7802	1524.48	87.841	1524.48	82.4091	1524.48	75.514
1524.96	98.8785	1524.96	95.7311	1524.96	87.9721	1524.96	82.5848	1524.96	75.7167
1525.44	98.9375	1525.44	95.6876	1525.44	88.1187	1525.44	82.7969	1525.44	75.9515
1525.92	98.9916	1525.92	95.6705	1525.92	88.3431	1525.92	83.1175	1525.92	76.3174
1526.41	99.0473	1526.41	95.6939	1526.41	88.6792	1526.41	83.5814	1526.41	76.8683
1526.89	99.1082	1526.89	95.7606	1526.89	89.1215	1526.89	84.1767	1526.89	77.5986
1527.37	99.175	1527.37	95.8616	1527.37	89.6308	1527.37	84.8531	1527.37	78.449
1527.85	99.2456	1527.85	95.9792	1527.85	90.1481	1527.85	85.5386	1527.85	79.3279
1528.34	99.3154	1528.34	96.0929	1528.34	90.6106	1528.34	86.1566	1528.34	80.1329
1528.82	99.3778	1528.82	96.1839	1528.82	90.9618	1528.82	86.637	1528.82	80.7691
1529.3	99.4253	1529.3	96.238	1529.3	91.1587	1529.3	86.9238	1529.3	81.1603
1529.78	99.4506	1529.78	96.2466	1529.78	91.1732	1529.78	86.9774	1529.78	81.2547
1530.26	99.4474	1530.26	96.2065	1530.26	90.9924	1530.26	86.7757	1530.26	81.0253
1530.75	99.4123	1530.75	96.1194	1530.75	90.6182	1530.75	86.3143	1530.75	80.4704
1531.23	99.3457	1531.23	95.9926	1531.23	90.0733	1531.23	85.6157	1531.23	79.6232
1531.71	99.2556	1531.71	95.8416	1531.71	89.4178	1531.71	84.7513	1531.71	78.5778
1532.19	99.1606	1532.19	95.6946	1532.19	88.7687	1532.19	83.871	1532.19	77.5226
1532.67	99.0896	1532.67	95.5897	1532.67	88.2948	1532.67	83.1997	1532.67	76.7339
1533.16	99.0687	1533.16	95.5581	1533.16	88.1425	1533.16	82.9438	1533.16	76.4585
1533.64	99.1021	1533.64	95.6015	1533.64	88.3282	1533.64	83.1428	1533.64	76.7364
1534.12	99.1677	1534.12	95.6894	1534.12	88.7199	1534.12	83.6343	1534.12	77.364
1534.6	99.2348	1534.6	95.7826	1534.6	89.1395	1534.6	84.1833	1534.6	78.0554
1535.09	99.2806	1535.09	95.8543	1535.09	89.4581	1535.09	84.6129	1535.09	78.5999
1535.57	99.294	1535.57	95.8926	1535.57	89.613	1535.57	84.833	1535.57	78.8928
1536.05	99.2709	1536.05	95.8939	1536.05	89.5789	1536.05	84.8052	1536.05	78.8912
1536.53	99.2087	1536.53	95.8558	1536.53	89.3373	1536.53	84.5038	1536.53	78.5656
1537.01	99.1032	1537.01	95.7732	1537.01	88.8571	1537.01	83.8894	1537.01	77.8669
1537.5	98.946	1537.5	95.635	1537.5	88.0848	1537.5	82.8959	1537.5	76.711
1537.98	98.7246	1537.98	95.4233	1537.98	86.9508	1537.98	81.4385	1537.98	74.9862
1538.46	98.4273	1538.46	95.1186	1538.46	85.4105	1538.46	79.465	1538.46	72.6153
1538.94	98.059	1538.94	94.7182	1538.94	83.5514	1538.94	77.0901	1538.94	69.7204
1539.42	97.6689	1539.42	94.2695	1539.42	81.7277	1539.42	74.7641	1539.42	66.8366
1539.91	97.3515	1539.91	93.8792	1539.91	80.495	1539.91	73.1899	1539.91	64.8247
1540.39	97.1852	1540.39	93.6458	1540.39	80.1901	1540.39	72.7932	1540.39	64.2289
1540.87	97.1704	1540.87	93.5814	1540.87	80.644	1540.87	73.363	1540.87	64.8171
1541.35	97.2531	1541.35	93.63	1541.35	81.4397	1541.35	74.3761	1541.35	65.9625
1541.84	97.3825	1541.84	93.7351	1541.84	82.2679	1541.84	75.4444	1541.84	67.1939
1542.32	97.535	1542.32	93.8689	1542.32	83.0195	1542.32	76.4294	1542.32	68.3467
1542.8	97.7078	1542.8	94.029	1542.8	83.7243	1542.8	77.3653	1542.8	69.4715
1543.28	97.9077	1543.28	94.2244	1543.28	84.472	1543.28	78.359	1543.28	70.7101
1543.76	98.1386	1543.76	94.4617	1543.76	85.3451	1543.76	79.5062	1543.76	72.1849
1544.24	98.394	1544.24	94.7344	1544.24	86.364	1544.24	80.825	1544.24	73.9105
1544.73	98.6552	1544.73	95.0208	1544.73	87.4673	1544.73	82.2326	1544.73	75.7657
1545.21	98.8986	1545.21	95.2929	1545.21	88.5401	1545.21	83.5833	1545.21	77.5468
1545.69	99.1047	1545.69	95.5274	1545.69	89.4688	1545.69	84.7359	1545.69	79.0605
1546.17	99.2626	1546.17	95.7122	1546.17	90.1792	1546.17	85.6002	1546.17	80.1857
1546.66	99.3688	1546.66	95.8448	1546.66	90.643	1546.66	86.1429	1546.66	80.8807
1547.14	99.4239	1547.14	95.9281	1547.14	90.8664	1547.14	86.374	1547.14	81.162
1547.62	99.4304	1547.62	95.9675	1547.62	90.8795	1547.62	86.3339	1547.62	81.087
1548.1	99.3933	1548.1	95.9695	1548.1	90.7338	1548.1	86.0915	1548.1	80.7501
1548.58	99.3224	1548.58	95.9428	1548.58	90.502	1548.58	85.7463	1548.58	80.2841
1549.07	99.2343	1549.07	95.8989	1549.07	90.2711	1549.07	85.4167	1549.07	79.8459
1549.55	99.1501	1549.55	95.8516	1549.55	90.1162	1549.55	85.2053	1549.55	79.5683
1550.03	99.0877	1550.03	95.8115	1550.03	90.0688	1550.03	85.1524	1550.03	79.5015
1550.51	99.054	1550.51	95.7828	1550.51	90.1037	1550.51	85.2194	1550.51	79.5923
1550.99	99.0439	1550.99	95.7628	1550.99	90.1583	1550.99	85.3163	1550.99	79.7211
1551.48	99.0448	1551.48	95.7444	1551.48	90.1635	1551.48	85.3449	1551.48	79.7592
1551.96	99.0419	1551.96	95.7197	1551.96	90.0658	1551.96	85.2291	1551.96	79.6082
1552.44	99.0232	1552.44	95.6834	1552.44	89.8371	1552.44	84.9291	1552.44	79.2174
1552.92	98.9811	1552.92	95.633	1552.92	89.4796	1552.92	84.4476	1552.92	78.592
1553.41	98.9152	1553.41	95.5709	1553.41	89.0283	1553.41	83.8326	1553.41	77.7965
1553.89	98.8323	1553.89	95.5025	1553.89	88.5421	1553.89	83.166	1553.89	76.94
1554.37	98.7433	1554.37	95.4337	1554.37	88.0806	1554.37	82.5314	1554.37	76.1333
1554.85	98.6576	1554.85	95.3657	1554.85	87.6736	1554.85	81.9723	1554.85	75.4355
1555.33	98.5767	1555.33	95.2933	1555.33	87.3032	1555.33	81.4677	1555.33	74.8218
1555.82	98.4925	1555.82	95.204	1555.82	86.906	1555.82	80.9363	1555.82	74.1905
1556.3	98.3874	1556.3	95.0805	1556.3	86.385	1556.3	80.2551	1556.3	73.3873
1556.78	98.2375	1556.78	94.9031	1556.78	85.6252	1556.78	79.2839	1556.78	72.2371
1557.26	98.0193	1557.26	94.662	1557.26	84.5372	1557.26	77.9288	1557.26	70.6214
1557.74	97.7394	1557.74	94.3892	1557.74	83.2087	1557.74	76.3393	1557.74	68.716
1558.23	97.4922	1558.23	94.2095	1558.23	82.1799	1558.23	75.2378	1558.23	67.3932
1558.71	97.4506	1558.71	94.2863	1558.71	82.2998	1558.71	75.6652	1558.71	67.9183
1559.19	97.6601	1559.19	94.6001	1559.19	83.666	1559.19	77.6282	1559.19	70.3103
1559.67	97.9751	1559.67	94.9592	1559.67	85.4528	1559.67	80.0159	1559.67	73.2294
1560.15	98.2625	1560.15	95.2385	1560.15	87.0047	1560.15	82.0217	1560.15	75.6973
1560.64	98.481	1560.64	95.4204	1560.64	88.1576	1560.64	83.4792	1560.64	77.5105
1561.12	98.6347	1561.12	95.5264	1561.12	88.9625	1561.12	84.4784	1561.12	78.779
1561.6	98.7375	1561.6	95.5796	1561.6	89.5018	1561.6	85.1356	1561.6	79.6457
1562.08	98.8008	1562.08	95.5963	1562.08	89.8405	1562.08	85.5384	1562.08	80.2193
1562.57	98.8327	1562.57	95.5872	1562.57	90.0257	1562.57	85.7498	1562.57	80.5777
1563.05	98.8394	1563.05	95.5589	1563.05	90.0958	1563.05	85.8222	1563.05	80.7835
1563.53	98.8262	1563.53	95.5157	1563.53	90.0887	1563.53	85.8083	1563.53	80.8946
1564.01	98.7992	1564.01	95.4611	1564.01	90.0421	1564.01	85.7609	1564.01	80.9646
1564.49	98.7645	1564.49	95.3972	1564.49	89.9862	1564.49	85.7217	1564.49	81.03
1564.98	98.7265	1564.98	95.3249	1564.98	89.9322	1564.98	85.704	1564.98	81.095
1565.46	98.6856	1565.46	95.2429	1565.46	89.8658	1565.46	85.685	1565.46	81.1272
1565.94	98.6381	1565.94	95.1473	1565.94	89.7529	1565.94	85.6148	1565.94	81.0684
1566.42	98.5761	1566.42	95.0316	1566.42	89.5516	1566.42	85.4348	1566.42	80.8551
1566.9	98.4897	1566.9	94.8879	1566.9	89.2273	1566.9	85.0972	1566.9	80.4383
1567.39	98.3691	1567.39	94.7096	1567.39	88.7667	1567.39	84.5845	1567.39	79.805
1567.87	98.2095	1567.87	94.4971	1567.87	88.1999	1567.87	83.935	1567.87	79.0085
1568.35	98.0186	1568.35	94.2653	1568.35	87.6218	1568.35	83.2692	1568.35	78.1991
1568.83	97.8237	1568.83	94.0505	1568.83	87.1898	1568.83	82.7838	1568.83	77.6165
1569.32	97.666	1569.32	93.8994	1569.32	87.0583	1569.32	82.6668	1569.32	77.4863
1569.8	97.5785	1569.8	93.8429	1569.8	87.2727	1569.8	82.9675	1569.8	77.8628
1570.28	97.5647	1570.28	93.8753	1570.28	87.7342	1570.28	83.555	1570.28	78.5835
1570.76	97.6016	1570.76	93.9638	1570.76	88.2761	1570.76	84.2186	1570.76	79.3915
1571.24	97.6589	1571.24	94.0712	1571.24	88.7586	1571.24	84.7854	1571.24	80.0786
1571.73	97.7118	1571.73	94.1707	1571.73	89.103	1571.73	85.1606	1571.73	80.532
1572.21	97.745	1572.21	94.2468	1572.21	89.2777	1572.21	85.3087	1572.21	80.7109
1572.69	97.7497	1572.69	94.2915	1572.69	89.2749	1572.69	85.2239	1572.69	80.6093
1573.17	97.7214	1573.17	94.3006	1573.17	89.0955	1573.17	84.9111	1573.17	80.2336
1573.65	97.6585	1573.65	94.2729	1573.65	88.7453	1573.65	84.3816	1573.65	79.5966
1574.14	97.5639	1574.14	94.2105	1574.14	88.2442	1574.14	83.6664	1574.14	78.7325
1574.62	97.4483	1574.62	94.1234	1574.62	87.6486	1574.62	82.8449	1574.62	77.7328
1575.1	97.3349	1575.1	94.0334	1575.1	87.0777	1575.1	82.0792	1575.1	76.7885
1575.58	97.2571	1575.58	93.9734	1575.58	86.7073	1575.58	81.6024	1575.58	76.1801
1576.07	97.2438	1576.07	93.9722	1576.07	86.6888	1576.07	81.6086	1576.07	76.1491
1576.55	97.2994	1576.55	94.0346	1576.55	87.0425	1576.55	82.1135	1576.55	76.7263
1577.03	97.4029	1577.03	94.1395	1577.03	87.6484	1577.03	82.9473	1577.03	77.7173
1577.51	97.526	1577.51	94.2576	1577.51	88.3445	1577.51	83.8891	1577.51	78.8582
1577.99	97.6481	1577.99	94.3665	1577.99	89.0099	1577.99	84.7776	1577.99	79.9518
1578.48	97.7583	1578.48	94.454	1578.48	89.583	1578.48	85.5319	1578.48	80.8955
1578.96	97.8519	1578.96	94.5146	1578.96	90.0412	1578.96	86.1251	1578.96	81.652
1579.44	97.9259	1579.44	94.5463	1579.44	90.381	1579.44	86.5573	1579.44	82.2177
1579.92	97.9775	1579.92	94.549	1579.92	90.6072	1579.92	86.8422	1579.92	82.6053
1580.4	98.0038	1580.4	94.5247	1580.4	90.7297	1580.4	87.0011	1580.4	82.8378
1580.89	98.0032	1580.89	94.4783	1580.89	90.7633	1580.89	87.0616	1580.89	82.9461
1581.37	97.9769	1581.37	94.417	1581.37	90.7284	1581.37	87.0543	1581.37	82.9658
1581.85	97.9294	1581.85	94.3493	1581.85	90.6487	1581.85	87.0073	1581.85	82.9309
1582.33	97.8681	1582.33	94.2823	1582.33	90.5477	1582.33	86.9416	1582.33	82.8677
1582.82	97.8008	1582.82	94.22	1582.82	90.444	1582.82	86.8681	1582.82	82.7918
1583.3	97.7336	1583.3	94.1624	1583.3	90.3504	1583.3	86.7905	1583.3	82.7109
1583.78	97.6702	1583.78	94.1063	1583.78	90.2725	1583.78	86.7085	1583.78	82.6283
1584.26	97.6108	1584.26	94.0472	1584.26	90.2093	1584.26	86.6216	1584.26	82.5469
1584.74	97.5537	1584.74	93.9805	1584.74	90.1543	1584.74	86.5298	1584.74	82.4699
1585.23	97.4957	1585.23	93.9036	1585.23	90.0955	1585.23	86.4319	1585.23	82.3974
1585.71	97.4339	1585.71	93.8164	1585.71	90.0182	1585.71	86.3234	1585.71	82.3235
1586.19	97.3667	1586.19	93.7207	1586.19	89.9076	1586.19	86.1963	1586.19	82.236
1586.67	97.2939	1586.67	93.6195	1586.67	89.7526	1586.67	86.0407	1586.67	82.119
1587.15	97.2164	1587.15	93.5153	1587.15	89.5485	1587.15	85.8493	1587.15	81.9593
1587.64	97.1355	1587.64	93.4092	1587.64	89.299	1587.64	85.6222	1587.64	81.753
1588.12	97.0515	1588.12	93.3004	1588.12	89.0157	1588.12	85.3689	1588.12	81.509
1588.6	96.9632	1588.6	93.1853	1588.6	88.7152	1588.6	85.107	1588.6	81.248
1589.08	96.8682	1589.08	93.0585	1589.08	88.4145	1589.08	84.8562	1589.08	80.9947
1589.57	96.7626	1589.57	92.9129	1589.57	88.1249	1589.57	84.6302	1589.57	80.7685
1590.05	96.6432	1590.05	92.7424	1590.05	87.8499	1590.05	84.4305	1590.05	80.5745
1590.53	96.5083	1590.53	92.543	1590.53	87.5845	1590.53	84.2458	1590.53	80.4018
1591.01	96.3591	1591.01	92.3157	1591.01	87.3204	1591.01	84.0567	1591.01	80.2285
1591.49	96.2003	1591.49	92.0669	1591.49	87.0505	1591.49	83.8438	1591.49	80.0316
1591.98	96.0396	1591.98	91.8093	1591.98	86.7749	1591.98	83.5964	1591.98	79.7969
1592.46	95.8875	1592.46	91.5611	1592.46	86.5027	1592.46	83.3177	1592.46	79.5257
1592.94	95.7551	1592.94	91.3434	1592.94	86.2519	1592.94	83.0261	1592.94	79.237
1593.42	95.6533	1593.42	91.1765	1593.42	86.0464	1593.42	82.7514	1593.42	78.9636
1593.9	95.5898	1593.9	91.0752	1593.9	85.9115	1593.9	82.5282	1593.9	78.7441
1594.39	95.5686	1594.39	91.046	1594.39	85.8679	1594.39	82.3873	1594.39	78.6137
1594.87	95.5885	1594.87	91.0853	1594.87	85.9277	1594.87	82.3482	1594.87	78.5945
1595.35	95.6431	1595.35	91.1808	1595.35	86.0897	1595.35	82.4151	1595.35	78.691
1595.83	95.7215	1595.83	91.3148	1595.83	86.339	1595.83	82.5758	1595.83	78.8878
1596.32	95.8103	1596.32	91.4676	1596.32	86.6471	1596.32	82.8038	1596.32	79.152
1596.8	95.8959	1596.8	91.6218	1596.8	86.9768	1596.8	83.0634	1596.8	79.4389
1597.28	95.9677	1597.28	91.7646	1597.28	87.2891	1597.28	83.3163	1597.28	79.7002
1597.76	96.0209	1597.76	91.8897	1597.76	87.5508	1597.76	83.5284	1597.76	79.8931
1598.24	96.0574	1598.24	91.9964	1598.24	87.7408	1598.24	83.6746	1598.24	79.9873
1598.72	96.0857	1598.72	92.0889	1598.72	87.8535	1598.72	83.7431	1598.72	79.9715
1599.21	96.1181	1599.21	92.1737	1599.21	87.8982	1599.21	83.7364	1599.21	79.855
1599.69	96.1669	1599.69	92.2576	1599.69	87.897	1599.69	83.6702	1599.69	79.6669
1600.17	96.2399	1600.17	92.3459	1600.17	87.8782	1600.17	83.571	1600.17	79.4506
1600.65	96.3371	1600.65	92.4411	1600.65	87.8697	1600.65	83.4704	1600.65	79.2548
1601.14	96.4496	1601.14	92.5427	1601.14	87.8923	1601.14	83.3984	1601.14	79.1215
1601.62	96.5624	1601.62	92.6481	1601.62	87.9553	1601.62	83.3775	1601.62	79.0767
1602.1	96.6598	1602.1	92.7533	1602.1	88.0567	1602.1	83.4177	1602.1	79.1243
1602.58	96.7307	1602.58	92.8544	1602.58	88.1852	1602.58	83.5155	1602.58	79.2484
1603.07	96.7733	1603.07	92.9478	1603.07	88.3244	1603.07	83.6552	1603.07	79.4182
1603.55	96.794	1603.55	93.0304	1603.55	88.457	1603.55	83.8128	1603.55	79.5972
1604.03	96.8045	1604.03	93.0991	1604.03	88.5661	1604.03	83.9608	1604.03	79.7498
1604.51	96.8162	1604.51	93.1507	1604.51	88.6371	1604.51	84.0729	1604.51	79.8474
1604.99	96.8366	1604.99	93.1827	1604.99	88.6591	1604.99	84.1297	1604.99	79.8712
1605.47	96.8669	1605.47	93.1939	1605.47	88.6266	1605.47	84.1223	1605.47	79.8149
1605.96	96.903	1605.96	93.1847	1605.96	88.5421	1605.96	84.0552	1605.96	79.6862
1606.44	96.9381	1606.44	93.1585	1606.44	88.4188	1606.44	83.948	1606.44	79.5087
1606.92	96.9664	1606.92	93.1215	1606.92	88.2816	1606.92	83.8333	1606.92	79.3208
1607.4	96.9857	1607.4	93.0822	1607.4	88.1647	1607.4	83.751	1607.4	79.1706
1607.89	96.9989	1607.89	93.0502	1607.89	88.103	1607.89	83.7379	1607.89	79.105
1608.37	97.0122	1608.37	93.0337	1608.37	88.1226	1608.37	83.8164	1608.37	79.155
1608.85	97.0325	1608.85	93.0386	1608.85	88.2316	1608.85	83.9868	1608.85	79.326
1609.33	97.0636	1609.33	93.0669	1609.33	88.4184	1609.33	84.2284	1609.33	79.5964
1609.81	97.1049	1609.81	93.1177	1609.81	88.656	1609.81	84.5062	1609.81	79.9252
1610.3	97.1518	1610.3	93.1873	1610.3	88.9101	1610.3	84.7809	1610.3	80.2637
1610.78	97.1975	1610.78	93.2692	1610.78	89.1459	1610.78	85.0157	1610.78	80.5653
1611.26	97.2351	1611.26	93.3547	1611.26	89.3335	1611.26	85.1798	1611.26	80.7909
1611.74	97.2596	1611.74	93.4335	1611.74	89.4488	1611.74	85.2489	1611.74	80.91
1612.22	97.2676	1612.22	93.4943	1612.22	89.4735	1612.22	85.204	1612.22	80.8982
1612.71	97.2574	1612.71	93.5269	1612.71	89.3932	1612.71	85.0288	1612.71	80.7342
1613.19	97.2277	1613.19	93.5236	1613.19	89.1955	1613.19	84.7089	1613.19	80.3967
1613.67	97.1767	1613.67	93.4794	1613.67	88.8705	1613.67	84.2331	1613.67	79.8652
1614.15	97.1032	1614.15	93.3951	1614.15	88.4153	1614.15	83.6016	1614.15	79.1291
1614.63	97.0085	1614.63	93.2791	1614.63	87.8483	1614.63	82.8441	1614.63	78.2102
1615.12	96.9008	1615.12	93.1527	1615.12	87.2315	1615.12	82.0488	1615.12	77.2019
1615.6	96.8004	1615.6	93.0515	1615.6	86.6886	1615.6	81.3812	1615.6	76.3003
1616.08	96.7366	1616.08	93.0157	1616.08	86.3802	1616.08	81.0457	1616.08	75.7693
1616.56	96.7333	1616.56	93.0656	1616.56	86.4148	1616.56	81.1658	1616.56	75.7952
1617.05	96.7916	1617.05	93.1852	1617.05	86.764	1617.05	81.683	1617.05	76.3436
1617.53	96.8906	1617.53	93.3348	1617.53	87.2864	1617.53	82.4002	1617.53	77.1894
1618.01	97.0036	1618.01	93.4785	1618.01	87.8275	1618.01	83.1162	1618.01	78.0785
1618.49	97.1119	1618.49	93.5967	1618.49	88.2845	1618.49	83.7042	1618.49	78.8371
1618.97	97.2063	1618.97	93.6841	1618.97	88.6092	1618.97	84.1095	1618.97	79.3796
1619.46	97.2838	1619.46	93.7418	1619.46	88.7854	1619.46	84.3176	1619.46	79.6745
1619.94	97.3438	1619.94	93.7728	1619.94	88.8112	1619.94	84.3303	1619.94	79.7146
1620.42	97.3865	1620.42	93.7794	1620.42	88.6919	1620.42	84.1575	1620.42	79.506
1620.9	97.4121	1620.9	93.7645	1620.9	88.4445	1620.9	83.8233	1620.9	79.0744
1621.38	97.4211	1621.38	93.734	1621.38	88.1089	1621.38	83.3809	1621.38	78.4839
1621.87	97.4171	1621.87	93.6999	1621.87	87.7592	1621.87	82.9274	1621.87	77.8567
1622.35	97.4081	1622.35	93.6807	1622.35	87.4989	1622.35	82.5961	1622.35	77.3657
1622.83	97.4064	1622.83	93.6959	1622.83	87.4241	1622.83	82.5077	1622.83	77.1745
1623.31	97.4242	1623.31	93.755	1623.31	87.5691	1623.31	82.7006	1623.31	77.3458
1623.8	97.4674	1623.8	93.8513	1623.8	87.8838	1623.8	83.104	1623.8	77.8019
1624.28	97.5343	1624.28	93.9661	1624.28	88.2672	1624.28	83.5834	1624.28	78.3783
1624.76	97.6179	1624.76	94.0795	1624.76	88.6219	1624.76	84.0127	1624.76	78.914
1625.24	97.7097	1625.24	94.1767	1625.24	88.8866	1625.24	84.3154	1625.24	79.3082
1625.72	97.8015	1625.72	94.2506	1625.72	89.042	1625.72	84.4722	1625.72	79.5316
1626.21	97.8857	1626.21	94.301	1626.21	89.1056	1626.21	84.5136	1626.21	79.6181
1626.69	97.955	1626.69	94.3339	1626.69	89.1234	1626.69	84.5079	1626.69	79.6494
1627.17	98.0033	1627.17	94.3594	1627.17	89.1562	1627.17	84.5412	1627.17	79.7306
1627.65	98.0282	1627.65	94.388	1627.65	89.2579	1627.65	84.6856	1627.65	79.9484
1628.13	98.032	1628.13	94.4264	1628.13	89.4499	1628.13	84.9641	1628.13	80.3289
1628.62	98.0211	1628.62	94.4741	1628.62	89.7117	1628.62	85.3397	1628.62	80.8232
1629.1	98.0031	1629.1	94.5245	1629.1	89.9932	1629.1	85.7365	1629.1	81.3349
1629.58	97.9837	1629.58	94.5692	1629.58	90.2391	1629.58	86.0759	1629.58	81.7651
1630.06	97.9656	1630.06	94.601	1630.06	90.4075	1630.06	86.3024	1630.06	82.045
1630.55	97.9486	1630.55	94.6159	1630.55	90.4749	1630.55	86.3892	1630.55	82.1419
1631.03	97.9304	1631.03	94.6127	1631.03	90.4326	1631.03	86.3308	1631.03	82.0515
1631.51	97.9075	1631.51	94.5921	1631.51	90.2798	1631.51	86.1325	1631.51	81.7825
1631.99	97.8758	1631.99	94.5554	1631.99	90.0161	1631.99	85.7985	1631.99	81.3425
1632.47	97.8306	1632.47	94.5036	1632.47	89.6355	1632.47	85.3228	1632.47	80.7254
1632.96	97.7676	1632.96	94.4372	1632.96	89.1241	1632.96	84.6855	1632.96	79.9049
1633.44	97.6836	1633.44	94.3576	1633.44	88.4646	1633.44	83.8577	1633.44	78.8412
1633.92	97.5796	1633.92	94.2695	1633.92	87.6569	1633.92	82.8278	1633.92	77.513
1634.4	97.4662	1634.4	94.1869	1634.4	86.7611	1634.4	81.6593	1634.4	75.9925
1634.88	97.3679	1634.88	94.1341	1634.88	85.9483	1634.88	80.5615	1634.88	74.5416
1635.37	97.3166	1635.37	94.1361	1635.37	85.4758	1635.37	79.8707	1635.37	73.595
1635.85	97.3274	1635.85	94.1944	1635.85	85.5186	1635.85	79.8365	1635.85	73.4899
1636.33	97.3831	1636.33	94.2802	1636.33	86.0133	1636.33	80.4042	1636.33	74.1747
1636.81	97.4501	1636.81	94.3564	1636.81	86.7345	1636.81	81.2942	1636.81	75.297
1637.3	97.5036	1637.3	94.4015	1637.3	87.4782	1637.3	82.2395	1637.3	76.508
1637.78	97.5345	1637.78	94.4114	1637.78	88.1386	1637.78	83.0937	1637.78	77.6105
1638.26	97.5452	1638.26	94.3935	1638.26	88.6849	1638.26	83.8099	1638.26	78.5351
1638.74	97.5437	1638.74	94.3597	1638.74	89.121	1638.74	84.3892	1638.74	79.2777
1639.22	97.5398	1639.22	94.3243	1639.22	89.4602	1639.22	84.8484	1639.22	79.8563
1639.71	97.5434	1639.71	94.3008	1639.71	89.7151	1639.71	85.2042	1639.71	80.2921
1640.19	97.5614	1640.19	94.2986	1640.19	89.894	1640.19	85.4685	1640.19	80.6018
1640.67	97.5965	1640.67	94.3208	1640.67	90.0019	1640.67	85.6474	1640.67	80.7966
1641.15	97.6459	1641.15	94.3624	1641.15	90.0407	1641.15	85.7418	1641.15	80.8815
1641.63	97.7029	1641.63	94.4122	1641.63	90.0095	1641.63	85.7474	1641.63	80.8548
1642.12	97.7581	1642.12	94.4549	1642.12	89.9026	1642.12	85.6537	1642.12	80.7061
1642.6	97.8014	1642.6	94.4745	1642.6	89.7082	1642.6	85.4413	1642.6	80.4143
1643.08	97.8229	1643.08	94.4556	1643.08	89.4059	1643.08	85.0805	1643.08	79.9447
1643.56	97.8131	1643.56	94.3839	1643.56	88.9667	1643.56	84.5309	1643.56	79.2496
1644.05	97.7625	1644.05	94.2472	1644.05	88.3564	1644.05	83.7456	1644.05	78.2732
1644.53	97.6625	1644.53	94.0359	1644.53	87.5468	1644.53	82.6869	1644.53	76.9702
1645.01	97.5089	1645.01	93.7502	1645.01	86.544	1645.01	81.3633	1645.01	75.3514
1645.49	97.3092	1645.49	93.4115	1645.49	85.4378	1645.49	79.8964	1645.49	73.5649
1645.97	97.0945	1645.97	93.0774	1645.97	84.4473	1645.97	78.5817	1645.97	71.971
1646.46	96.9193	1646.46	92.8345	1646.46	83.8708	1646.46	77.8204	1646.46	71.0597
1646.94	96.8328	1646.94	92.7466	1646.94	83.8852	1646.94	77.8511	1646.94	71.1218
1647.42	96.8422	1647.42	92.8044	1647.42	84.3873	1647.42	78.535	1647.42	71.9871
1647.9	96.9153	1647.9	92.9428	1647.9	85.0971	1647.9	79.4961	1647.9	73.1943
1648.38	97.0128	1648.38	93.0955	1648.38	85.7687	1648.38	80.4041	1648.38	74.3376
1648.87	97.1091	1648.87	93.2241	1648.87	86.275	1648.87	81.0878	1648.87	75.2057
1649.35	97.194	1649.35	93.3142	1649.35	86.5763	1649.35	81.4938	1649.35	75.7309
1649.83	97.265	1649.83	93.3631	1649.83	86.6695	1649.83	81.6178	1649.83	75.9054
1650.31	97.3226	1650.31	93.3711	1650.31	86.5539	1650.31	81.4584	1650.31	75.7245
1650.8	97.3639	1650.8	93.3358	1650.8	86.215	1650.8	80.9967	1650.8	75.1612
1651.28	97.3778	1651.28	93.249	1651.28	85.628	1651.28	80.2008	1651.28	74.1734
1651.76	97.3387	1651.76	93.0995	1651.76	84.8022	1651.76	79.0876	1651.76	72.7833
1652.24	97.2131	1652.24	92.8907	1652.24	83.901	1652.24	77.8838	1652.24	71.2836
1652.72	97.0023	1652.72	92.675	1652.72	83.3341	1652.72	77.1437	1652.72	70.3856
1653.21	96.7847	1653.21	92.5411	1653.21	83.4735	1653.21	77.3587	1653.21	70.7123
1653.69	96.6521	1653.69	92.5267	1653.69	84.2157	1653.69	78.3742	1653.69	72.0559
1654.17	96.6235	1654.17	92.5977	1654.17	85.1797	1654.17	79.6724	1654.17	73.7484
1654.65	96.6688	1654.65	92.7101	1654.65	86.112	1654.65	80.9163	1654.65	75.3588
1655.13	96.7548	1655.13	92.8389	1655.13	86.9327	1655.13	82.0043	1655.13	76.7593
1655.62	96.8591	1655.62	92.9742	1655.62	87.6371	1655.62	82.9352	1655.62	77.9499
1656.1	96.9672	1656.1	93.1102	1656.1	88.235	1656.1	83.7254	1656.1	78.9531
1656.58	97.0681	1656.58	93.2415	1656.58	88.7307	1656.58	84.3832	1656.58	79.7805
1657.06	97.1529	1657.06	93.361	1657.06	89.1215	1657.06	84.906	1657.06	80.4304
1657.55	97.2145	1657.55	93.4605	1657.55	89.401	1657.55	85.2851	1657.55	80.8935
1658.03	97.2475	1658.03	93.5316	1658.03	89.5626	1658.03	85.5108	1658.03	81.1595
1658.51	97.2488	1658.51	93.5676	1658.51	89.6026	1658.51	85.5763	1658.51	81.2223
1658.99	97.2173	1658.99	93.5639	1658.99	89.5207	1658.99	85.4798	1658.99	81.0824
1659.47	97.1533	1659.47	93.5192	1659.47	89.321	1659.47	85.2263	1659.47	80.7482
1659.95	97.0585	1659.95	93.4355	1659.95	89.0139	1659.95	84.8307	1659.95	80.24
1660.44	96.9371	1660.44	93.3188	1660.44	88.6224	1660.44	84.3257	1660.44	79.5999
1660.92	96.7986	1660.92	93.1818	1660.92	88.192	1660.92	83.7752	1660.92	78.9076
1661.4	96.6615	1661.4	93.0457	1661.4	87.7991	1661.4	83.2832	1661.4	78.2923
1661.88	96.5527	1661.88	92.9391	1661.88	87.5431	1661.88	82.9813	1661.88	77.9169
1662.37	96.4994	1662.37	92.8891	1662.37	87.5077	1662.37	82.9764	1662.37	77.9131
1662.85	96.5134	1662.85	92.9056	1662.85	87.7081	1662.85	83.2818	1662.85	78.2961
1663.33	96.5833	1663.33	92.9753	1663.33	88.0732	1663.33	83.7978	1663.33	78.9407
1663.81	96.6807	1663.81	93.0691	1663.81	88.4848	1663.81	84.3658	1663.81	79.6493
1664.29	96.7759	1664.29	93.1574	1664.29	88.8334	1664.29	84.8435	1664.29	80.2447
1664.78	96.8469	1664.78	93.2192	1664.78	89.0473	1664.78	85.1401	1664.78	80.6143
1665.26	96.8816	1665.26	93.2428	1665.26	89.0902	1665.26	85.2118	1665.26	80.704
1665.74	96.8756	1665.74	93.2231	1665.74	88.9484	1665.74	85.0441	1665.74	80.4957
1666.22	96.829	1666.22	93.1591	1666.22	88.6207	1666.22	84.6377	1666.22	79.991
1666.7	96.746	1666.7	93.0532	1666.7	88.1165	1666.7	84.0063	1666.7	79.2064
1667.19	96.6349	1667.19	92.9125	1667.19	87.4614	1667.19	83.1824	1667.19	78.1818
1667.67	96.5087	1667.67	92.751	1667.67	86.7088	1667.67	82.233	1667.67	76.9991
1668.15	96.386	1668.15	92.5922	1668.15	85.9527	1668.15	81.2751	1668.15	75.8016
1668.63	96.2892	1668.63	92.4677	1668.63	85.3256	1668.63	80.4732	1668.63	74.7924
1669.12	96.2392	1669.12	92.4092	1669.12	84.9635	1669.12	79.9972	1669.12	74.1828
1669.6	96.2465	1669.6	92.4335	1669.6	84.9425	1669.6	79.9421	1669.6	74.0945
1670.08	96.3059	1670.08	92.5324	1670.08	85.2321	1670.08	80.2713	1670.08	74.4863
1670.56	96.3998	1670.56	92.6783	1670.56	85.7145	1670.56	80.838	1670.56	75.1804
1671.04	96.5068	1671.04	92.839	1671.04	86.2494	1671.04	81.4671	1671.04	75.9605
1671.53	96.6094	1671.53	92.9897	1671.53	86.7277	1671.53	82.0216	1671.53	76.6556
1672.01	96.6958	1672.01	93.1169	1672.01	87.0878	1672.01	82.4232	1672.01	77.1669
1672.49	96.7598	1672.49	93.2158	1672.49	87.3087	1672.49	82.6449	1672.49	77.4591
1672.97	96.8003	1672.97	93.2883	1672.97	87.4012	1672.97	82.7004	1672.97	77.548
1673.45	96.822	1673.45	93.3412	1673.45	87.4056	1673.45	82.6425	1673.45	77.4985
1673.94	96.8362	1673.94	93.386	1673.94	87.3911	1673.94	82.5645	1673.94	77.4253
1674.42	96.8602	1674.42	93.436	1674.42	87.443	1674.42	82.5828	1674.42	77.4705
1674.9	96.9101	1674.9	93.5005	1674.9	87.6221	1674.9	82.7829	1674.9	77.736
1675.38	96.9897	1675.38	93.5784	1675.38	87.922	1675.38	83.1592	1675.38	78.2103
1675.87	97.0885	1675.87	93.659	1675.87	88.2707	1675.87	83.6148	1675.87	78.7696
1676.35	97.189	1676.35	93.7294	1676.35	88.5779	1676.35	84.0263	1676.35	79.2594
1676.83	97.2763	1676.83	93.7806	1676.83	88.7784	1676.83	84.3029	1676.83	79.5667
1677.31	97.3418	1677.31	93.809	1677.31	88.8417	1677.31	84.4014	1677.31	79.6377
1677.79	97.3822	1677.79	93.8147	1677.79	88.7647	1677.79	84.3154	1677.79	79.4655
1678.28	97.398	1678.28	93.8004	1678.28	88.5629	1678.28	84.064	1678.28	79.0769
1678.76	97.3921	1678.76	93.7704	1678.76	88.2664	1678.76	83.6855	1678.76	78.5259
1679.24	97.3696	1679.24	93.7305	1679.24	87.9147	1679.24	83.2301	1679.24	77.8845
1679.72	97.3355	1679.72	93.6857	1679.72	87.5449	1679.72	82.745	1679.72	77.2232
1680.2	97.2938	1680.2	93.6391	1680.2	87.1771	1680.2	82.2556	1680.2	76.5835
1680.69	97.2448	1680.69	93.5906	1680.69	86.8049	1680.69	81.7528	1680.69	75.9601
1681.17	97.1859	1681.17	93.5373	1681.17	86.3967	1681.17	81.1943	1681.17	75.3032
1681.65	97.1128	1681.65	93.4762	1681.65	85.909	1681.65	80.5216	1681.65	74.5408
1682.13	97.0235	1682.13	93.4083	1682.13	85.3118	1682.13	79.6928	1682.13	73.62
1682.62	96.9263	1682.62	93.3448	1682.62	84.6354	1682.62	78.7468	1682.62	72.5802
1683.1	96.8488	1683.1	93.3134	1683.1	84.0361	1683.1	77.893	1683.1	71.654
1683.58	96.8345	1683.58	93.3486	1683.58	83.793	1683.58	77.5117	1683.58	71.2627
1684.06	96.9082	1684.06	93.4586	1684.06	84.0985	1684.06	77.8734	1684.06	71.6991
1684.54	97.0437	1684.54	93.6063	1684.54	84.8293	1684.54	78.8215	1684.54	72.7772
1685.03	97.1909	1685.03	93.7444	1685.03	85.6758	1685.03	79.9393	1685.03	74.0271
1685.51	97.3177	1685.51	93.8499	1685.51	86.4139	1685.51	80.9197	1685.51	75.1088
1685.99	97.417	1685.99	93.923	1685.99	86.9696	1685.99	81.6588	1685.99	75.9119
1686.47	97.4939	1686.47	93.9732	1686.47	87.3548	1686.47	82.1705	1686.47	76.4585
1686.95	97.5569	1686.95	94.0118	1686.95	87.6119	1686.95	82.5123	1686.95	76.8203
1687.44	97.6135	1687.44	94.0497	1687.44	87.791	1687.44	82.754	1687.44	77.0839
1687.92	97.6698	1687.92	94.0964	1687.92	87.9441	1687.92	82.9681	1687.92	77.3389
1688.4	97.7291	1688.4	94.1584	1688.4	88.1186	1688.4	83.2207	1688.4	77.666
1688.88	97.7918	1688.88	94.2375	1688.88	88.3478	1688.88	83.5566	1688.88	78.1165
1689.37	97.8554	1689.37	94.3288	1689.37	88.6387	1689.37	83.982	1689.37	78.6912
1689.85	97.9157	1689.85	94.4222	1689.85	88.9678	1689.85	84.4603	1689.85	79.3355
1690.33	97.9686	1690.33	94.5054	1690.33	89.2901	1690.33	84.9245	1690.33	79.9588
1690.81	98.0112	1690.81	94.5682	1690.81	89.5559	1690.81	85.3032	1690.81	80.4674
1691.29	98.0419	1691.29	94.6049	1691.29	89.7256	1691.29	85.5412	1691.29	80.7915
1691.78	98.06	1691.78	94.6135	1691.78	89.7749	1691.78	85.6055	1691.78	80.8916
1692.26	98.0646	1692.26	94.5944	1692.26	89.6905	1692.26	85.4798	1692.26	80.7502
1692.74	98.0541	1692.74	94.5481	1692.74	89.4634	1692.74	85.1536	1692.74	80.357
1693.22	98.0256	1693.22	94.4747	1693.22	89.083	1693.22	84.6143	1693.22	79.6982
1693.7	97.9755	1693.7	94.3736	1693.7	88.5374	1693.7	83.8477	1693.7	78.7562
1694.19	97.9018	1694.19	94.2467	1694.19	87.8268	1694.19	82.8561	1694.19	77.5308
1694.67	97.808	1694.67	94.1036	1694.67	86.9913	1694.67	81.6959	1694.67	76.0854
1695.15	97.708	1695.15	93.9659	1695.15	86.1367	1695.15	80.5134	1695.15	74.5926
1695.63	97.6238	1695.63	93.8616	1695.63	85.4143	1695.63	79.516	1695.63	73.3046
1696.12	97.5734	1696.12	93.8093	1696.12	84.9388	1696.12	78.8591	1696.12	72.4165
1696.6	97.5603	1696.6	93.8063	1696.6	84.7188	1696.6	78.5534	1696.6	71.9514
1697.08	97.575	1697.08	93.8348	1697.08	84.6793	1697.08	78.4968	1697.08	71.7927
1697.56	97.6053	1697.56	93.875	1697.56	84.7302	1697.56	78.5692	1697.56	71.7978
1698.04	97.643	1698.04	93.9131	1698.04	84.8125	1698.04	78.696	1698.04	71.8791
1698.53	97.686	1698.53	93.9433	1698.53	84.9137	1698.53	78.8679	1698.53	72.0312
1699.01	97.7373	1699.01	93.9693	1699.01	85.0674	1699.01	79.1362	1699.01	72.329
1699.49	97.8013	1699.49	94.0042	1699.49	85.3328	1699.49	79.5772	1699.49	72.879
1699.97	97.8763	1699.97	94.0636	1699.97	85.7395	1699.97	80.2109	1699.97	73.7085
1700.45	97.9525	1700.45	94.1514	1700.45	86.2387	1700.45	80.9443	1700.45	74.687
1700.94	98.0173	1700.94	94.2559	1700.94	86.7314	1700.94	81.6303	1700.94	75.6093
1701.42	98.0637	1701.42	94.3605	1701.42	87.1384	1701.42	82.1666	1701.42	76.3341
1701.9	98.0907	1701.9	94.4532	1701.9	87.4259	1701.9	82.5197	1701.9	76.8163
1702.38	98.0998	1702.38	94.5279	1702.38	87.5883	1702.38	82.6944	1702.38	77.0641
1702.86	98.0934	1702.86	94.5818	1702.86	87.633	1702.86	82.7094	1702.86	77.1044
1703.35	98.0757	1703.35	94.6147	1703.35	87.5773	1703.35	82.5948	1703.35	76.978
1703.83	98.0533	1703.83	94.6291	1703.83	87.4566	1703.83	82.4046	1703.83	76.7543
1704.31	98.0374	1704.31	94.6323	1704.31	87.3351	1704.31	82.2287	1704.31	76.5478
1704.79	98.0404	1704.79	94.6359	1704.79	87.2987	1704.79	82.1825	1704.79	76.5049
1705.28	98.0712	1705.28	94.6519	1705.28	87.4218	1705.28	82.3604	1705.28	76.7458
1705.76	98.1283	1705.76	94.6865	1705.76	87.7224	1705.76	82.7777	1705.76	77.2915
1706.24	98.1998	1706.24	94.736	1706.24	88.151	1706.24	83.3605	1706.24	78.0497
1706.72	98.2707	1706.72	94.7912	1706.72	88.6239	1706.72	83.9936	1706.72	78.8756
1707.2	98.329	1707.2	94.8425	1707.2	89.0658	1707.2	84.578	1707.2	79.6431
1707.69	98.3684	1707.69	94.8846	1707.69	89.4311	1707.69	85.0567	1707.69	80.2785
1708.17	98.388	1708.17	94.9165	1708.17	89.7041	1708.17	85.4128	1708.17	80.7576
1708.65	98.3908	1708.65	94.9409	1708.65	89.8912	1708.65	85.6566	1708.65	81.0907
1709.13	98.382	1709.13	94.9613	1709.13	90.0097	1709.13	85.811	1709.13	81.304
1709.61	98.3671	1709.61	94.9804	1709.61	90.0772	1709.61	85.8971	1709.61	81.4227
1710.1	98.3506	1710.1	94.9977	1710.1	90.1022	1710.1	85.9229	1710.1	81.457
1710.58	98.3336	1710.58	95.0093	1710.58	90.079	1710.58	85.8782	1710.58	81.3948
1711.06	98.3148	1711.06	95.0091	1711.06	89.988	1711.06	85.7363	1711.06	81.2036
1711.54	98.2901	1711.54	94.9902	1711.54	89.8021	1711.54	85.4626	1711.54	80.8407
1712.03	98.2547	1712.03	94.9476	1712.03	89.495	1712.03	85.0259	1712.03	80.2665
1712.51	98.204	1712.51	94.8791	1712.51	89.05	1712.51	84.4094	1712.51	79.4592
1712.99	98.1347	1712.99	94.7866	1712.99	88.4682	1712.99	83.6202	1712.99	78.4269
1713.47	98.0459	1713.47	94.676	1713.47	87.7726	1713.47	82.6936	1713.47	77.2141
1713.95	97.939	1713.95	94.5554	1713.95	87.0053	1713.95	81.6882	1713.95	75.8958
1714.43	97.8181	1714.43	94.433	1714.43	86.2188	1714.43	80.6738	1714.43	74.5631
1714.92	97.6894	1714.92	94.316	1714.92	85.4679	1714.92	79.7199	1714.92	73.3091
1715.4	97.5637	1715.4	94.2116	1715.4	84.8124	1715.4	78.9007	1715.4	72.234
1715.88	97.4591	1715.88	94.1321	1715.88	84.3333	1715.88	78.3173	1715.88	71.4741
1716.36	97.4031	1716.36	94.0992	1716.36	84.1464	1716.36	78.1161	1716.36	71.2223
1716.85	97.4253	1716.85	94.1384	1716.85	84.3719	1716.85	78.4488	1716.85	71.6744
1717.33	97.5376	1717.33	94.262	1717.33	85.0464	1717.33	79.358	1717.33	72.8792
1717.81	97.72	1717.81	94.4515	1717.81	86.0537	1717.81	80.6896	1717.81	74.6276
1718.29	97.9298	1718.29	94.6659	1718.29	87.1764	1718.29	82.1598	1718.29	76.546
1718.78	98.1279	1718.78	94.8654	1718.78	88.2185	1718.78	83.5158	1718.78	78.306
1719.26	98.2929	1719.26	95.0271	1719.26	89.074	1719.26	84.6219	1719.26	79.7347
1719.74	98.4196	1719.74	95.144	1719.74	89.7162	1719.74	85.4453	1719.74	80.7934
1720.22	98.5116	1720.22	95.219	1720.22	90.1614	1720.22	86.0086	1720.22	81.5156
1720.7	98.5756	1720.7	95.2588	1720.7	90.4436	1720.7	86.3567	1720.7	81.9627
1721.18	98.6191	1721.18	95.2723	1721.18	90.6021	1721.18	86.5415	1721.18	82.2052
1721.67	98.6487	1721.67	95.2692	1721.67	90.6786	1721.67	86.6188	1721.67	82.3181
1722.15	98.6707	1722.15	95.26	1722.15	90.7156	1722.15	86.6466	1722.15	82.3777
1722.63	98.6899	1722.63	95.2538	1722.63	90.7524	1722.63	86.6797	1722.63	82.4535
1723.11	98.7093	1723.11	95.2573	1723.11	90.8177	1723.11	86.7594	1723.11	82.5946
1723.6	98.73	1723.6	95.2728	1723.6	90.9229	1723.6	86.903	1723.6	82.8166
1724.08	98.7511	1724.08	95.2974	1724.08	91.0603	1724.08	87.1004	1724.08	83.0991
1724.56	98.7709	1724.56	95.3255	1724.56	91.2078	1724.56	87.3195	1724.56	83.3949
1725.04	98.7875	1725.04	95.3501	1725.04	91.337	1725.04	87.5177	1725.04	83.6468
1725.52	98.799	1725.52	95.3655	1725.52	91.4208	1725.52	87.6528	1725.52	83.8019
1726.01	98.8034	1726.01	95.3677	1726.01	91.4367	1726.01	87.6896	1726.01	83.819
1726.49	98.7982	1726.49	95.3543	1726.49	91.3683	1726.49	87.6025	1726.49	83.6708
1726.97	98.7806	1726.97	95.3246	1726.97	91.2053	1726.97	87.3764	1726.97	83.3445
1727.45	98.7476	1727.45	95.279	1727.45	90.945	1727.45	87.0094	1727.45	82.8428
1727.93	98.697	1727.93	95.2192	1727.93	90.5945	1727.93	86.5157	1727.93	82.1874
1728.42	98.6288	1728.42	95.1479	1728.42	90.1734	1728.42	85.9276	1728.42	81.4206
1728.9	98.5459	1728.9	95.0687	1728.9	89.7119	1728.9	85.2924	1728.9	80.6007
1729.38	98.4538	1729.38	94.9851	1729.38	89.2436	1729.38	84.6598	1729.38	79.7867
1729.86	98.3586	1729.86	94.8989	1729.86	88.7928	1729.86	84.0643	1729.86	79.0177
1730.35	98.2642	1730.35	94.8096	1730.35	88.3638	1730.35	83.5104	1730.35	78.2954
1730.83	98.1699	1730.83	94.714	1730.83	87.9388	1730.83	82.9718	1730.83	77.585
1731.31	98.0719	1731.31	94.6081	1731.31	87.4874	1731.31	82.4053	1731.31	76.8327
1731.79	97.9653	1731.79	94.4905	1731.79	86.9865	1731.79	81.778	1731.79	76.0016
1732.27	97.8511	1732.27	94.3679	1732.27	86.4515	1732.27	81.1085	1732.27	75.124
1732.76	97.7442	1732.76	94.2621	1732.76	85.975	1732.76	80.5154	1732.76	74.3639
1733.24	97.6776	1733.24	94.2097	1733.24	85.7348	1733.24	80.226	1733.24	74.0231
1733.72	97.6877	1733.72	94.2419	1733.72	85.8996	1733.72	80.4537	1733.72	74.3755
1734.2	97.781	1734.2	94.3528	1734.2	86.4657	1734.2	81.1897	1734.2	75.3947
1734.68	97.9247	1734.68	94.4996	1734.68	87.2343	1734.68	82.1768	1734.68	76.7317
1735.17	98.0744	1735.17	94.6365	1735.17	87.9738	1735.17	83.1201	1735.17	77.9977
1735.65	98.2004	1735.65	94.7387	1735.65	88.5473	1735.65	83.8477	1735.65	78.9721
1736.13	98.2912	1736.13	94.8003	1736.13	88.9127	1736.13	84.3101	1736.13	79.5959
1736.61	98.3452	1736.61	94.8248	1736.61	89.0784	1736.61	84.5224	1736.61	79.8924
1737.1	98.3658	1737.1	94.8185	1737.1	89.0741	1737.1	84.5266	1737.1	79.9178
1737.58	98.3592	1737.58	94.7895	1737.58	88.9427	1737.58	84.3816	1737.58	79.7466
1738.06	98.3347	1738.06	94.7474	1738.06	88.743	1738.06	84.1643	1738.06	79.4738
1738.54	98.3049	1738.54	94.7039	1738.54	88.5478	1738.54	83.9647	1738.54	79.2102
1739.02	98.2829	1739.02	94.6693	1739.02	88.4246	1739.02	83.861	1739.02	79.0521
1739.51	98.2767	1739.51	94.649	1739.51	88.4061	1739.51	83.8826	1739.51	79.0379
1739.99	98.2852	1739.99	94.6405	1739.99	88.4723	1739.99	83.9936	1739.99	79.1275
1740.47	98.2996	1740.47	94.6358	1740.47	88.567	1740.47	84.1178	1740.47	79.2319
1740.95	98.3092	1740.95	94.6268	1740.95	88.6316	1740.95	84.1826	1740.95	79.2666
1741.43	98.3063	1741.43	94.6087	1741.43	88.6314	1741.43	84.1497	1741.43	79.189
1741.92	98.2885	1741.92	94.5813	1741.92	88.5626	1741.92	84.0224	1741.92	79.0077
1742.4	98.2582	1742.4	94.5485	1742.4	88.4472	1742.4	83.8368	1742.4	78.7709
1742.88	98.2212	1742.88	94.5151	1742.88	88.3194	1742.88	83.6429	1742.88	78.5419
1743.36	98.1841	1743.36	94.4847	1743.36	88.2074	1743.36	83.4805	1743.36	78.3676
1743.85	98.1507	1743.85	94.4572	1743.85	88.1185	1743.85	83.3592	1743.85	78.2534
1744.33	98.1213	1744.33	94.4283	1744.33	88.035	1744.33	83.2535	1744.33	78.1589
1744.81	98.0921	1744.81	94.3911	1744.81	87.9224	1744.81	83.1154	1744.81	78.0154
1745.29	98.0581	1745.29	94.3393	1745.29	87.7454	1745.29	82.8963	1745.29	77.7563
1745.77	98.0152	1745.77	94.2694	1745.77	87.4834	1745.77	82.5678	1745.77	77.3433
1746.26	97.9616	1746.26	94.1833	1746.26	87.1407	1746.26	82.1359	1746.26	76.7845
1746.74	97.8994	1746.74	94.0881	1746.74	86.7511	1746.74	81.6453	1746.74	76.1404
1747.22	97.8337	1747.22	93.9962	1747.22	86.3721	1747.22	81.1721	1747.22	75.5132
1747.7	97.7718	1747.7	93.9219	1747.7	86.0695	1747.7	80.8023	1747.7	75.0192
1748.18	97.7212	1748.18	93.8773	1748.18	85.8969	1748.18	80.6047	1748.18	74.7518
1748.67	97.6885	1748.67	93.8692	1748.67	85.8814	1748.67	80.6121	1748.67	74.7563
1749.15	97.6793	1749.15	93.8994	1749.15	86.0252	1749.15	80.8256	1749.15	75.0342
1749.63	97.699	1749.63	93.9664	1749.63	86.3186	1749.63	81.2306	1749.63	75.5652
1750.11	97.7517	1750.11	94.0668	1750.11	86.7487	1750.11	81.8097	1750.11	76.3243
1750.6	97.8371	1750.6	94.1944	1750.6	87.2959	1750.6	82.5375	1750.6	77.2766
1751.08	97.9481	1751.08	94.3393	1751.08	87.9236	1751.08	83.3665	1751.08	78.3599
1751.56	98.0709	1751.56	94.4879	1751.56	88.5759	1751.56	84.2239	1751.56	79.4806
1752.04	98.19	1752.04	94.6265	1752.04	89.1896	1752.04	85.027	1752.04	80.5325
1752.52	98.2931	1752.52	94.7446	1752.52	89.7107	1752.52	85.7047	1752.52	81.4237
1753.01	98.3732	1753.01	94.8364	1753.01	90.1033	1753.01	86.2097	1753.01	82.0924
1753.49	98.4289	1753.49	94.8998	1753.49	90.35	1753.49	86.5192	1753.49	82.5075
1753.97	98.4621	1753.97	94.9358	1753.97	90.4495	1753.97	86.6319	1753.97	82.6651
1754.45	98.4777	1754.45	94.9478	1754.45	90.416	1754.45	86.5673	1754.45	82.5878
1754.93	98.482	1754.93	94.942	1754.93	90.2819	1754.93	86.3696	1754.93	82.3299
1755.42	98.4829	1755.42	94.9278	1755.42	90.0994	1755.42	86.1101	1755.42	81.9823
1755.9	98.4871	1755.9	94.9164	1755.9	89.9337	1755.9	85.8773	1755.9	81.6599
1756.38	98.4979	1756.38	94.9174	1756.38	89.8414	1756.38	85.7476	1756.38	81.4653
1756.86	98.5135	1756.86	94.9344	1756.86	89.8452	1756.86	85.7508	1756.86	81.4423
1757.34	98.5278	1757.34	94.9635	1757.34	89.9242	1757.34	85.8576	1757.34	81.558
1757.83	98.5331	1757.83	94.9954	1757.83	90.0285	1757.83	85.9991	1757.83	81.7267
1758.31	98.5236	1758.31	95.0199	1758.31	90.1041	1758.31	86.1016	1758.31	81.8535
1758.79	98.4967	1758.79	95.0289	1758.79	90.1117	1758.79	86.111	1758.79	81.8683
1759.27	98.4542	1759.27	95.0185	1759.27	90.0359	1759.27	86.0052	1759.27	81.7414
1759.76	98.4028	1759.76	94.9901	1759.76	89.8889	1759.76	85.799	1759.76	81.4911
1760.24	98.3548	1760.24	94.9519	1760.24	89.7125	1760.24	85.5467	1760.24	81.1858
1760.72	98.3269	1760.72	94.9194	1760.72	89.5737	1760.72	85.3366	1760.72	80.9373
1761.2	98.3356	1761.2	94.9112	1761.2	89.5458	1761.2	85.2673	1761.2	80.8684
1761.68	98.3889	1761.68	94.9421	1761.68	89.6762	1761.68	85.4051	1761.68	81.059
1762.17	98.4813	1762.17	95.0146	1762.17	89.9595	1762.17	85.7471	1762.17	81.5011
1762.65	98.5951	1762.65	95.1176	1762.65	90.3389	1762.65	86.2224	1762.65	82.1015
1763.13	98.7093	1763.13	95.2319	1763.13	90.7359	1763.13	86.7284	1763.13	82.7294
1763.61	98.8065	1763.61	95.3385	1763.61	91.0799	1763.61	87.1721	1763.61	83.2679
1764.09	98.8764	1764.09	95.4234	1764.09	91.3235	1764.09	87.4892	1764.09	83.6388
1764.58	98.9147	1764.58	95.4781	1764.58	91.4426	1764.58	87.6467	1764.58	83.8026
1765.06	98.922	1765.06	95.4995	1765.06	91.4313	1765.06	87.6358	1765.06	83.7518
1765.54	98.9023	1765.54	95.4886	1765.54	91.2989	1765.54	87.468	1765.54	83.5042
1766.02	98.862	1766.02	95.4509	1766.02	91.068	1766.02	87.1733	1766.02	83.101
1766.51	98.8097	1766.51	95.3955	1766.51	90.7733	1766.51	86.7972	1766.51	82.6031
1766.99	98.754	1766.99	95.3333	1766.99	90.4541	1766.99	86.391	1766.99	82.0774
1767.47	98.7008	1767.47	95.2738	1767.47	90.1412	1767.47	85.9938	1767.47	81.5741
1767.95	98.6509	1767.95	95.221	1767.95	89.8436	1767.95	85.615	1767.95	81.1035
1768.43	98.6003	1768.43	95.1724	1768.43	89.5446	1768.43	85.23	1768.43	80.6321
1768.91	98.5425	1768.91	95.121	1768.91	89.2118	1768.91	84.794	1768.91	80.1006
1769.4	98.4721	1769.4	95.0597	1769.4	88.8151	1769.4	84.2653	1769.4	79.4549
1769.88	98.3883	1769.88	94.9852	1769.88	88.3455	1769.88	83.6313	1769.88	78.6787
1770.36	98.2979	1770.36	94.9023	1770.36	87.8346	1770.36	82.9342	1770.36	77.8251
1770.84	98.2169	1770.84	94.8258	1770.84	87.3681	1770.84	82.2891	1770.84	77.0385
1771.33	98.1678	1771.33	94.7782	1771.33	87.0729	1771.33	81.8684	1771.33	76.5343
1771.81	98.1688	1771.81	94.779	1771.81	87.0592	1771.81	81.8237	1771.81	76.4999
1772.29	98.2206	1772.29	94.8309	1772.29	87.3439	1772.29	82.1831	1772.29	76.9673
1772.77	98.3055	1772.77	94.9174	1772.77	87.8364	1772.77	82.8289	1772.77	77.7871
1773.26	98.4003	1773.26	95.0151	1773.26	88.4051	1773.26	83.5863	1773.26	78.7406
1773.74	98.4887	1773.74	95.1072	1773.74	88.9506	1773.74	84.3215	1773.74	79.6615
1774.22	98.5645	1774.22	95.1866	1774.22	89.4278	1774.22	84.9729	1774.22	80.4744
1774.7	98.6289	1774.7	95.2538	1774.7	89.8309	1774.7	85.5305	1774.7	81.1681
1775.18	98.6853	1775.18	95.3115	1775.18	90.1689	1775.18	86.0042	1775.18	81.7552
1775.66	98.7369	1775.66	95.3616	1775.66	90.4482	1775.66	86.4005	1775.66	82.2435
1776.15	98.7843	1776.15	95.4037	1776.15	90.6663	1776.15	86.7131	1776.15	82.6239
1776.63	98.8261	1776.63	95.4353	1776.63	90.8118	1776.63	86.9252	1776.63	82.8745
1777.11	98.8595	1777.11	95.4529	1777.11	90.8722	1777.11	87.0196	1777.11	82.9733
1777.59	98.882	1777.59	95.4546	1777.59	90.8424	1777.59	86.9907	1777.59	82.9133
1778.08	98.8926	1778.08	95.441	1778.08	90.732	1778.08	86.854	1778.08	82.7153
1778.56	98.8922	1778.56	95.4168	1778.56	90.569	1778.56	86.6502	1778.56	82.4333
1779.04	98.8844	1779.04	95.3901	1779.04	90.3984	1779.04	86.4421	1779.04	82.1499
1779.52	98.8742	1779.52	95.3705	1779.52	90.2724	1779.52	86.2993	1779.52	81.9567
1780	98.8665	1780	95.3655	1780	90.2321	1780	86.2736	1780	81.9215
1780.49	98.8647	1780.49	95.3773	1780.49	90.2895	1780.49	86.3753	1780.49	82.0581
1780.97	98.869	1780.97	95.4017	1780.97	90.4235	1780.97	86.57	1780.97	82.3203
1781.45	98.8773	1781.45	95.4308	1781.45	90.592	1781.45	86.7975	1781.45	82.6278
1781.93	98.8869	1781.93	95.4569	1781.93	90.7525	1781.93	87.0007	1781.93	82.9037
1782.41	98.8961	1782.41	95.4756	1782.41	90.8782	1782.41	87.1455	1782.41	83.1016
1782.9	98.9047	1782.9	95.487	1782.9	90.9626	1782.9	87.228	1782.9	83.2139
1783.38	98.9144	1783.38	95.4949	1783.38	91.0177	1783.38	87.2695	1783.38	83.2672
1783.86	98.9278	1783.86	95.5051	1783.86	91.0666	1783.86	87.3063	1783.86	83.3082
1784.34	98.9469	1784.34	95.5226	1784.34	91.1325	1784.34	87.3738	1784.34	83.3848
1784.83	98.9718	1784.83	95.5492	1784.83	91.2282	1784.83	87.4916	1784.83	83.525
1785.31	99.0002	1785.31	95.5821	1785.31	91.3488	1785.31	87.653	1785.31	83.7239
1785.79	99.0273	1785.79	95.6146	1785.79	91.4731	1785.79	87.8274	1785.79	83.9441
1786.27	99.0479	1786.27	95.6389	1786.27	91.5704	1786.27	87.9714	1786.27	84.1303
1786.75	99.057	1786.75	95.6483	1786.75	91.6101	1786.75	88.0411	1786.75	84.2247
1787.24	99.0508	1787.24	95.6387	1787.24	91.5668	1787.24	88.0007	1787.24	84.1788
1787.72	99.0272	1787.72	95.6082	1787.72	91.4229	1787.72	87.8249	1787.72	83.9581
1788.2	98.985	1788.2	95.5571	1788.2	91.1684	1788.2	87.4995	1788.2	83.5429
1788.68	98.9241	1788.68	95.4863	1788.68	90.8019	1788.68	87.0208	1788.68	82.9291
1789.16	98.845	1789.16	95.3969	1789.16	90.3316	1789.16	86.3992	1789.16	82.1325
1789.65	98.7494	1789.65	95.2905	1789.65	89.7806	1789.65	85.6651	1789.65	81.1964
1790.13	98.6416	1790.13	95.1699	1790.13	89.1932	1790.13	84.8783	1790.13	80.2031
1790.61	98.529	1790.61	95.0412	1790.61	88.639	1790.61	84.1346	1790.61	79.2792
1791.09	98.4237	1791.09	94.9153	1791.09	88.2047	1791.09	83.5547	1791.09	78.5787
1791.58	98.3401	1791.58	94.8075	1791.58	87.9661	1791.58	83.2445	1791.58	78.2294
1792.06	98.2887	1792.06	94.7319	1792.06	87.9486	1792.06	83.24	1792.06	78.2652
1792.54	98.2711	1792.54	94.6946	1792.54	88.1115	1792.54	83.4848	1792.54	78.6016
1793.02	98.2801	1793.02	94.6918	1793.02	88.3733	1793.02	83.865	1793.02	79.0884
1793.5	98.3044	1793.5	94.7129	1793.5	88.6562	1793.5	84.271	1793.5	79.5883
1793.99	98.3332	1793.99	94.7467	1793.99	88.9116	1793.99	84.6349	1793.99	80.0225
1794.47	98.3595	1794.47	94.7833	1794.47	89.1229	1794.47	84.9331	1794.47	80.3699
1794.95	98.3794	1794.95	94.8162	1794.95	89.2928	1794.95	85.1703	1794.95	80.6448
1795.43	98.3914	1795.43	94.8406	1795.43	89.4308	1795.43	85.361	1795.43	80.8717
1795.91	98.3957	1795.91	94.8538	1795.91	89.5428	1795.91	85.5158	1795.91	81.0674
1796.4	98.3932	1796.4	94.8546	1796.4	89.6271	1796.4	85.634	1796.4	81.2312
1796.88	98.3851	1796.88	94.8427	1796.88	89.6737	1796.88	85.7032	1796.88	81.3449
1797.36	98.3721	1797.36	94.8196	1797.36	89.6696	1797.36	85.7056	1797.36	81.3812
1797.84	98.3547	1797.84	94.7876	1797.84	89.6058	1797.84	85.6276	1797.84	81.3178
1798.33	98.3338	1798.33	94.7504	1798.33	89.4849	1798.33	85.4703	1798.33	81.1514
1798.81	98.3107	1798.81	94.7132	1798.81	89.3262	1798.81	85.2573	1798.81	80.9083
1799.29	98.2888	1799.29	94.6826	1799.29	89.1662	1799.29	85.0362	1799.29	80.6465
1799.77	98.2734	1799.77	94.6661	1799.77	89.052	1799.77	84.8703	1799.77	80.4459
1800.25	98.2707	1800.25	94.6701	1800.25	89.0276	1800.25	84.8199	1800.25	80.3845
1800.74	98.2859	1800.74	94.6975	1800.74	89.1171	1800.74	84.9203	1800.74	80.5102
1801.22	98.3211	1801.22	94.7467	1801.22	89.3161	1801.22	85.1681	1801.22	80.8228
1801.7	98.3744	1801.7	94.8114	1801.7	89.5949	1801.7	85.5257	1801.7	81.278
1802.18	98.4405	1802.18	94.8832	1802.18	89.9122	1802.18	85.9383	1802.18	81.8086
1802.66	98.5125	1802.66	94.9531	1802.66	90.2277	1802.66	86.3518	1802.66	82.3462
1803.15	98.5829	1803.15	95.0139	1803.15	90.5107	1803.15	86.7242	1803.15	82.8359
1803.63	98.6451	1803.63	95.0605	1803.63	90.7414	1803.63	87.0282	1803.63	83.2405
1804.11	98.6942	1804.11	95.0909	1804.11	90.9106	1804.11	87.2505	1804.11	83.5399
1804.59	98.7271	1804.59	95.1062	1804.59	91.0177	1804.59	87.389	1804.59	83.7285
1805.08	98.7434	1805.08	95.1101	1805.08	91.0677	1805.08	87.4496	1805.08	83.8122
1805.56	98.7442	1805.56	95.1072	1805.56	91.0696	1805.56	87.4431	1805.56	83.8041
1806.04	98.7324	1806.04	95.1027	1806.04	91.0331	1806.04	87.3818	1806.04	83.7209
1806.52	98.7113	1806.52	95.0995	1806.52	90.9664	1806.52	87.2766	1806.52	83.5778
1807	98.6839	1807	95.0982	1807	90.8749	1807	87.1358	1807	83.3869
1807.48	98.6531	1807.48	95.0972	1807.48	90.7614	1807.48	86.965	1807.48	83.1557
1807.97	98.6208	1807.97	95.0932	1807.97	90.6279	1807.97	86.7697	1807.97	82.8912
1808.45	98.5893	1808.45	95.0839	1808.45	90.4793	1808.45	86.5588	1808.45	82.6043
1808.93	98.5614	1808.93	95.0697	1808.93	90.3267	1808.93	86.349	1808.93	82.3165
1809.41	98.5411	1809.41	95.0548	1809.41	90.1898	1809.41	86.1672	1809.41	82.0637
1809.9	98.5327	1809.9	95.0469	1809.9	90.0961	1809.9	86.0486	1809.9	81.8942
1810.38	98.5407	1810.38	95.0549	1810.38	90.0739	1810.38	86.029	1810.38	81.8578
1810.86	98.5674	1810.86	95.0851	1810.86	90.1433	1810.86	86.1328	1810.86	81.9892
1811.34	98.6118	1811.34	95.138	1811.34	90.3062	1811.34	86.3611	1811.34	82.2909
1811.83	98.6692	1811.83	95.2078	1811.83	90.5429	1811.83	86.6872	1811.83	82.7271
1812.31	98.732	1812.31	95.2841	1812.31	90.8171	1812.31	87.0634	1812.31	83.2325
1812.79	98.7917	1812.79	95.3554	1812.79	91.0868	1812.79	87.4343	1812.79	83.7308
1813.27	98.8408	1813.27	95.4126	1813.27	91.3153	1813.27	87.7512	1813.27	84.1553
1813.75	98.874	1813.75	95.4509	1813.75	91.4789	1813.75	87.9819	1813.75	84.4616
1814.23	98.8889	1814.23	95.4699	1814.23	91.569	1814.23	88.1144	1814.23	84.633
1814.72	98.8864	1814.72	95.4729	1814.72	91.5925	1814.72	88.1564	1814.72	84.68
1815.2	98.8705	1815.2	95.4657	1815.2	91.5679	1815.2	88.1321	1815.2	84.6355
1815.68	98.8474	1815.68	95.4549	1815.68	91.5207	1815.68	88.0759	1815.68	84.5461
1816.16	98.8248	1816.16	95.4462	1816.16	91.4762	1816.16	88.0232	1816.16	84.4599
1816.65	98.8094	1816.65	95.443	1816.65	91.4529	1816.65	88.0004	1816.65	84.4132
1817.13	98.8055	1817.13	95.4457	1817.13	91.4577	1817.13	88.0183	1817.13	84.4211
1817.61	98.814	1817.61	95.4525	1817.61	91.4862	1817.61	88.0717	1817.61	84.477
1818.09	98.8323	1818.09	95.4607	1818.09	91.5272	1818.09	88.1444	1818.09	84.5591
1818.57	98.8561	1818.57	95.4679	1818.57	91.5677	1818.57	88.2166	1818.57	84.6402
1819.06	98.8803	1819.06	95.4725	1819.06	91.5965	1819.06	88.2703	1819.06	84.6957
1819.54	98.8999	1819.54	95.4737	1819.54	91.6052	1819.54	88.292	1819.54	84.7067
1820.02	98.9108	1820.02	95.4711	1820.02	91.5874	1820.02	88.2717	1820.02	84.6603
1820.5	98.9098	1820.5	95.4636	1820.5	91.5362	1820.5	88.2014	1820.5	84.5464
1820.98	98.8945	1820.98	95.4492	1820.98	91.4442	1820.98	88.0732	1820.98	84.3571
1821.47	98.8638	1821.47	95.4254	1821.47	91.3044	1821.47	87.8807	1821.47	84.0861
1821.95	98.8172	1821.95	95.39	1821.95	91.1135	1821.95	87.6217	1821.95	83.7339
1822.43	98.7566	1822.43	95.3425	1822.43	90.8769	1822.43	87.3048	1822.43	83.3142
1822.91	98.6865	1822.91	95.2853	1822.91	90.6136	1822.91	86.9549	1822.91	82.8614
1823.4	98.6153	1823.4	95.2253	1823.4	90.3575	1823.4	86.6158	1823.4	82.4336
1823.88	98.5542	1823.88	95.1722	1823.88	90.1513	1823.88	86.3423	1823.88	82.1008
1824.36	98.5141	1824.36	95.1364	1824.36	90.03	1824.36	86.1795	1824.36	81.9182
1824.84	98.5009	1824.84	95.1236	1824.84	90.0008	1824.84	86.1365	1824.84	81.8931
1825.32	98.5122	1825.32	95.1317	1825.32	90.0353	1825.32	86.1772	1825.32	81.9734
1825.81	98.539	1825.81	95.1521	1825.81	90.0806	1825.81	86.2332	1825.81	82.0667
1826.29	98.5698	1826.29	95.1735	1826.29	90.0812	1826.29	86.2329	1826.29	82.0773
1826.77	98.5954	1826.77	95.1865	1826.77	89.9977	1826.77	86.1252	1826.77	81.9373
1827.25	98.6108	1827.25	95.1863	1827.25	89.8179	1827.25	85.8937	1827.25	81.6239
1827.73	98.617	1827.73	95.1739	1827.73	89.5626	1827.73	85.5657	1827.73	81.171
1828.22	98.6201	1828.22	95.157	1828.22	89.2898	1828.22	85.2163	1828.22	80.6757
1828.7	98.6302	1828.7	95.1486	1828.7	89.0873	1828.7	84.9598	1828.7	80.2894
1829.18	98.6572	1829.18	95.1626	1829.18	89.0457	1829.18	84.9139	1829.18	80.1728
1829.66	98.7053	1829.66	95.207	1829.66	89.2137	1829.66	85.1415	1829.66	80.4179
1830.14	98.7695	1830.14	95.2786	1830.14	89.5676	1830.14	85.6111	1830.14	80.9926
1830.63	98.839	1830.63	95.365	1830.63	90.0264	1830.63	86.216	1830.63	81.7615
1831.11	98.9028	1831.11	95.4519	1831.11	90.4972	1831.11	86.8343	1831.11	82.5634
1831.59	98.954	1831.59	95.5287	1831.59	90.9124	1831.59	87.3768	1831.59	83.2761
1832.07	98.991	1832.07	95.5902	1832.07	91.2387	1832.07	87.7996	1832.07	83.836
1832.56	99.0155	1832.56	95.6356	1832.56	91.4695	1832.56	88.0931	1832.56	84.2259
1833.04	99.0311	1833.04	95.6663	1833.04	91.6129	1833.04	88.2673	1833.04	84.4564
1833.52	99.0421	1833.52	95.6846	1833.52	91.683	1833.52	88.3407	1833.52	84.5506
1834	99.0517	1834	95.6928	1834	91.6952	1834	88.3339	1834	84.5368
1834.48	99.0622	1834.48	95.6929	1834.48	91.6648	1834.48	88.2689	1834.48	84.4458
1834.97	99.0742	1834.97	95.6866	1834.97	91.6078	1834.97	88.1691	1834.97	84.3101
1835.45	99.0867	1835.45	95.676	1835.45	91.5416	1835.45	88.0601	1835.45	84.1651
1835.93	99.0985	1835.93	95.6633	1835.93	91.4849	1835.93	87.9689	1835.93	84.0464
1836.41	99.1079	1836.41	95.6513	1836.41	91.4557	1836.41	87.9198	1836.41	83.9859
1836.89	99.1139	1836.89	95.6426	1836.89	91.4667	1836.89	87.9288	1836.89	84.0035
1837.38	99.116	1837.38	95.6385	1837.38	91.5206	1837.38	87.9968	1837.38	84.0996
1837.86	99.1139	1837.86	95.639	1837.86	91.6069	1837.86	88.107	1837.86	84.2508
1838.34	99.1074	1838.34	95.642	1838.34	91.7031	1838.34	88.2262	1838.34	84.4126
1838.82	99.0957	1838.82	95.6439	1838.82	91.7795	1838.82	88.3131	1838.82	84.5294
1839.31	99.0777	1839.31	95.6409	1839.31	91.8065	1839.31	88.3279	1839.31	84.5477
1839.79	99.0521	1839.79	95.6299	1839.79	91.7603	1839.79	88.2399	1839.79	84.4268
1840.27	99.0171	1840.27	95.6085	1840.27	91.6262	1840.27	88.0313	1840.27	84.1437
1840.75	98.9716	1840.75	95.5763	1840.75	91.3994	1840.75	87.6978	1840.75	83.6944
1841.23	98.915	1841.23	95.5341	1841.23	91.0852	1841.23	87.2483	1841.23	83.0935
1841.72	98.8489	1841.72	95.4846	1841.72	90.7013	1841.72	86.7086	1841.72	82.3784
1842.2	98.7782	1842.2	95.433	1842.2	90.2823	1842.2	86.1272	1842.2	81.6157
1842.68	98.7123	1842.68	95.3869	1842.68	89.883	1842.68	85.579	1842.68	80.9043
1843.16	98.6642	1843.16	95.3558	1843.16	89.5718	1843.16	85.1573	1843.16	80.3628
1843.64	98.6466	1843.64	95.3481	1843.64	89.4099	1843.64	84.9441	1843.64	80.0905
1844.13	98.6652	1844.13	95.367	1844.13	89.4222	1844.13	84.9719	1844.13	80.1206
1844.61	98.7164	1844.61	95.4097	1844.61	89.5857	1844.61	85.2075	1844.61	80.4049
1845.09	98.7893	1845.09	95.4688	1845.09	89.8459	1845.09	85.5752	1845.09	80.8454
1845.57	98.8714	1845.57	95.5363	1845.57	90.1453	1845.57	85.9961	1845.57	81.3453
1846.06	98.953	1846.06	95.6059	1846.06	90.4436	1846.06	86.4148	1846.06	81.841
1846.54	99.0275	1846.54	95.6737	1846.54	90.7218	1846.54	86.8053	1846.54	82.3063
1847.02	99.0918	1847.02	95.7376	1847.02	90.9775	1847.02	87.1636	1847.02	82.7418
1847.5	99.1443	1847.5	95.7964	1847.5	91.2169	1847.5	87.4969	1847.5	83.1597
1847.98	99.1847	1847.98	95.8496	1847.98	91.4474	1847.98	87.8139	1847.98	83.5711
1848.47	99.2137	1848.47	95.8969	1848.47	91.6726	1848.47	88.118	1848.47	83.9773
1848.95	99.2327	1848.95	95.938	1848.95	91.8894	1848.95	88.4043	1848.95	84.3673
1849.43	99.2439	1849.43	95.9728	1849.43	92.0896	1849.43	88.6615	1849.43	84.7215
1849.91	99.2499	1849.91	96.0012	1849.91	92.2628	1849.91	88.8764	1849.91	85.0184
1850.39	99.2533	1850.39	96.0229	1850.39	92.4006	1850.39	89.0394	1850.39	85.2434
1850.88	99.2564	1850.88	96.0377	1850.88	92.4996	1850.88	89.1484	1850.88	85.3924
1851.36	99.2606	1851.36	96.0463	1851.36	92.5624	1851.36	89.2095	1851.36	85.4736
1851.84	99.2668	1851.84	96.0499	1851.84	92.5966	1851.84	89.2359	1851.84	85.5047
1852.32	99.2747	1852.32	96.0509	1852.32	92.6128	1852.32	89.244	1852.32	85.5075
1852.81	99.2836	1852.81	96.0525	1852.81	92.6205	1852.81	89.2479	1852.81	85.501
1853.29	99.2921	1853.29	96.0574	1853.29	92.6254	1853.29	89.2551	1853.29	85.4963
1853.77	99.2993	1853.77	96.0673	1853.77	92.6283	1853.77	89.2652	1853.77	85.4937
1854.25	99.3043	1854.25	96.0816	1854.25	92.6256	1854.25	89.2709	1854.25	85.4849
1854.73	99.3065	1854.73	96.0977	1854.73	92.6117	1854.73	89.2621	1854.73	85.4586
1855.22	99.3053	1855.22	96.1112	1855.22	92.5823	1855.22	89.231	1855.22	85.4054
1855.7	99.3003	1855.7	96.1172	1855.7	92.5363	1855.7	89.1744	1855.7	85.3228
1856.18	99.2906	1856.18	96.1122	1856.18	92.4765	1856.18	89.0955	1856.18	85.2159
1856.66	99.2755	1856.66	96.095	1856.66	92.4086	1856.66	89.0024	1856.66	85.0961
1857.14	99.2552	1857.14	96.0674	1857.14	92.3395	1857.14	88.9049	1857.14	84.9769
1857.63	99.2305	1857.63	96.034	1857.63	92.2756	1857.63	88.8127	1857.63	84.8708
1858.11	99.2036	1858.11	96.0005	1858.11	92.2215	1858.11	88.7328	1858.11	84.7861
1858.59	99.1777	1858.59	95.9723	1858.59	92.1802	1858.59	88.6701	1858.59	84.7273
1859.07	99.156	1859.07	95.9527	1859.07	92.1533	1859.07	88.6277	1859.07	84.6962
1859.56	99.141	1859.56	95.9424	1859.56	92.1417	1859.56	88.6074	1859.56	84.6927
1860.04	99.1336	1860.04	95.9396	1860.04	92.145	1860.04	88.6098	1860.04	84.7153
1860.52	99.133	1860.52	95.9409	1860.52	92.161	1860.52	88.6324	1860.52	84.7595
1861	99.1364	1861	95.9424	1861	92.1839	1861	88.6677	1861	84.816
1861.48	99.1404	1861.48	95.9409	1861.48	92.2044	1861.48	88.7029	1861.48	84.8691
1861.97	99.1413	1861.97	95.9347	1861.97	92.2105	1861.97	88.7204	1861.97	84.8978
1862.45	99.1368	1862.45	95.9225	1862.45	92.1881	1862.45	88.6998	1862.45	84.8774
1862.93	99.1251	1862.93	95.9038	1862.93	92.1233	1862.93	88.6205	1862.93	84.7822
1863.41	99.1057	1863.41	95.8773	1863.41	92.0034	1863.41	88.4639	1863.41	84.5888
1863.89	99.0781	1863.89	95.8408	1863.89	91.8178	1863.89	88.2153	1863.89	84.2781
1864.38	99.0416	1864.38	95.7913	1864.38	91.5589	1864.38	87.8647	1864.38	83.8371
1864.86	98.9946	1864.86	95.7253	1864.86	91.2225	1864.86	87.4088	1864.86	83.261
1865.34	98.9356	1865.34	95.6403	1865.34	90.8101	1865.34	86.8526	1865.34	82.5565
1865.82	98.8632	1865.82	95.5354	1865.82	90.3322	1865.82	86.2146	1865.82	81.7474
1866.31	98.778	1866.31	95.4137	1866.31	89.8145	1866.31	85.5332	1866.31	80.8838
1866.79	98.6842	1866.79	95.283	1866.79	89.3039	1866.79	84.8745	1866.79	80.0503
1867.27	98.5908	1867.27	95.157	1867.27	88.8696	1867.27	84.3314	1867.27	79.3665
1867.75	98.5112	1867.75	95.053	1867.75	88.591	1867.75	84.0069	1867.75	78.965
1868.23	98.4593	1868.23	94.987	1868.23	88.5303	1868.23	83.9771	1868.23	78.9434
1868.71	98.4441	1868.71	94.9666	1868.71	88.7009	1868.71	84.2516	1868.71	79.3151
1869.2	98.4653	1869.2	94.9879	1869.2	89.0584	1869.2	84.765	1869.2	79.9966
1869.68	98.5146	1869.68	95.0381	1869.68	89.5216	1869.68	85.4078	1869.68	80.8475
1870.16	98.5801	1870.16	95.1022	1870.16	90.0081	1870.16	86.0725	1870.16	81.7294
1870.64	98.6507	1870.64	95.1673	1870.64	90.4569	1870.64	86.6824	1870.64	82.5425
1871.13	98.7178	1871.13	95.225	1871.13	90.8347	1871.13	87.1971	1871.13	83.2335
1871.61	98.7753	1871.61	95.2702	1871.61	91.1299	1871.61	87.6039	1871.61	83.7847
1872.09	98.819	1872.09	95.3004	1872.09	91.3448	1872.09	87.9067	1872.09	84.1997
1872.57	98.8461	1872.57	95.3147	1872.57	91.489	1872.57	88.1175	1872.57	84.4933
1873.05	98.8553	1873.05	95.3137	1873.05	91.5755	1873.05	88.2517	1873.05	84.6855
1873.54	98.8472	1873.54	95.2997	1873.54	91.6179	1873.54	88.3255	1873.54	84.7976
1874.02	98.8249	1874.02	95.2767	1874.02	91.6292	1874.02	88.3548	1874.02	84.8509
1874.5	98.7931	1874.5	95.2498	1874.5	91.6202	1874.5	88.354	1874.5	84.8642
1874.98	98.7576	1874.98	95.2244	1874.98	91.5993	1874.98	88.3355	1874.98	84.8534
1875.46	98.7241	1875.46	95.2053	1875.46	91.572	1875.46	88.3087	1875.46	84.8298
1875.95	98.6968	1875.95	95.1948	1875.95	91.5413	1875.95	88.2799	1875.95	84.8002
1876.43	98.6774	1876.43	95.1926	1876.43	91.5086	1876.43	88.252	1876.43	84.7682
1876.91	98.6654	1876.91	95.1956	1876.91	91.4739	1876.91	88.2258	1876.91	84.7349
1877.39	98.6582	1877.39	95.1991	1877.39	91.4376	1877.39	88.2012	1877.39	84.7016
1877.88	98.6524	1877.88	95.1979	1877.88	91.4008	1877.88	88.1785	1877.88	84.6707
1878.36	98.6451	1878.36	95.1883	1878.36	91.3652	1878.36	88.159	1878.36	84.6456
1878.84	98.6346	1878.84	95.1691	1878.84	91.3331	1878.84	88.1448	1878.84	84.6303
1879.32	98.621	1879.32	95.1417	1879.32	91.3063	1879.32	88.1365	1879.32	84.626
1879.8	98.6059	1879.8	95.1097	1879.8	91.2843	1879.8	88.1324	1879.8	84.6297
1880.29	98.5913	1880.29	95.0777	1880.29	91.2642	1880.29	88.1267	1880.29	84.6329
1880.77	98.579	1880.77	95.0494	1880.77	91.2412	1880.77	88.1111	1880.77	84.6235
1881.25	98.5702	1881.25	95.0274	1881.25	91.2104	1881.25	88.0769	1881.25	84.5902
1881.73	98.5647	1881.73	95.0119	1881.73	91.1689	1881.73	88.0193	1881.73	84.5268
1882.21	98.5614	1882.21	95.0019	1882.21	91.1179	1882.21	87.9402	1882.21	84.4366
1882.7	98.5589	1882.7	94.9956	1882.7	91.0636	1882.7	87.8497	1882.7	84.3333
1883.18	98.5557	1883.18	94.9911	1883.18	91.0154	1883.18	87.7634	1883.18	84.2373
1883.66	98.5508	1883.66	94.9871	1883.66	90.9823	1883.66	87.6973	1883.66	84.1682
1884.14	98.5432	1884.14	94.9831	1884.14	90.9686	1884.14	87.6604	1884.14	84.1357
1884.62	98.5324	1884.62	94.9785	1884.62	90.9702	1884.62	87.6492	1884.62	84.1327
1885.11	98.5176	1885.11	94.9728	1885.11	90.974	1885.11	87.6461	1885.11	84.1344
1885.59	98.498	1885.59	94.9642	1885.59	90.9611	1885.59	87.6245	1885.59	84.1048
1886.07	98.4727	1886.07	94.9512	1886.07	90.9125	1886.07	87.5564	1886.07	84.0078
1886.55	98.4413	1886.55	94.932	1886.55	90.8154	1886.55	87.4225	1886.55	83.8202
1887.04	98.405	1887.04	94.9062	1887.04	90.6687	1887.04	87.221	1887.04	83.5419
1887.52	98.3667	1887.52	94.8759	1887.52	90.4878	1887.52	86.9732	1887.52	83.2039
1888	98.3317	1888	94.8455	1888	90.3046	1888	86.724	1888	82.8678
1888.48	98.307	1888.48	94.822	1888.48	90.1615	1888.48	86.5335	1888.48	82.6144
1888.96	98.2987	1888.96	94.8122	1888.96	90.0988	1888.96	86.4572	1888.96	82.5168
1889.45	98.3095	1889.45	94.8201	1889.45	90.1365	1889.45	86.5217	1889.45	82.6086
1889.93	98.3368	1889.93	94.8446	1889.93	90.2645	1889.93	86.7107	1889.93	82.8659
1890.41	98.3733	1890.41	94.8795	1890.41	90.4463	1890.41	86.9704	1890.41	83.2168
1890.89	98.41	1890.89	94.9165	1890.89	90.634	1890.89	87.2328	1890.89	83.5706
1891.38	98.439	1891.38	94.9475	1891.38	90.785	1891.38	87.4379	1891.38	83.8488
1891.86	98.4553	1891.86	94.9669	1891.86	90.8716	1891.86	87.5483	1891.86	84.0032
1892.34	98.4577	1892.34	94.9725	1892.34	90.8852	1892.34	87.5543	1892.34	84.0215
1892.82	98.4482	1892.82	94.9654	1892.82	90.8353	1892.82	87.4728	1892.82	83.9252
1893.3	98.432	1893.3	94.9497	1893.3	90.7469	1893.3	87.3427	1893.3	83.7634
1893.79	98.4159	1893.79	94.9317	1893.79	90.6544	1893.79	87.2153	1893.79	83.6001
1894.27	98.4061	1894.27	94.918	1894.27	90.5921	1894.27	87.1409	1894.27	83.4978
1894.75	98.4066	1894.75	94.9141	1894.75	90.5846	1894.75	87.1532	1894.75	83.4983
1895.23	98.4177	1895.23	94.9231	1895.23	90.6394	1895.23	87.2599	1895.23	83.6116
1895.71	98.4369	1895.71	94.945	1895.71	90.7472	1895.71	87.4424	1895.71	83.816
1896.2	98.4601	1896.2	94.9779	1896.2	90.8876	1896.2	87.6662	1896.2	84.0711
1896.68	98.4835	1896.68	95.0185	1896.68	91.0377	1896.68	87.8937	1896.68	84.3328
1897.16	98.5048	1897.16	95.0629	1897.16	91.179	1897.16	88.095	1897.16	84.5663
1897.64	98.5234	1897.64	95.1077	1897.64	91.3003	1897.64	88.253	1897.64	84.7514
1898.12	98.5403	1898.12	95.1489	1898.12	91.3975	1898.12	88.3631	1898.12	84.882
1898.61	98.5566	1898.61	95.1831	1898.61	91.4717	1898.61	88.4301	1898.61	84.9623
1899.09	98.5734	1899.09	95.2075	1899.09	91.526	1899.09	88.4638	1899.09	85.0014
1899.57	98.5909	1899.57	95.2203	1899.57	91.5643	1899.57	88.4752	1899.57	85.0096
1900.05	98.6087	1900.05	95.2217	1900.05	91.5897	1900.05	88.474	1900.05	84.9966
1900.54	98.6258	1900.54	95.2141	1900.54	91.6053	1900.54	88.4677	1900.54	84.97
1901.02	98.6412	1901.02	95.202	1901.02	91.6146	1901.02	88.4615	1901.02	84.9366
1901.5	98.6539	1901.5	95.1904	1901.5	91.6211	1901.5	88.4591	1901.5	84.9025
1901.98	98.6636	1901.98	95.1844	1901.98	91.6285	1901.98	88.4626	1901.98	84.8722
1902.46	98.6697	1902.46	95.1875	1902.46	91.6391	1902.46	88.4721	1902.46	84.8487
1902.95	98.6726	1902.95	95.2009	1902.95	91.653	1902.95	88.4853	1902.95	84.8312
1903.43	98.6726	1903.43	95.2238	1903.43	91.6672	1903.43	88.4972	1903.43	84.8152
1903.91	98.6708	1903.91	95.2535	1903.91	91.676	1903.91	88.5003	1903.91	84.7921
1904.39	98.6684	1904.39	95.2863	1904.39	91.672	1904.39	88.4855	1904.39	84.7506
1904.88	98.6665	1904.88	95.318	1904.88	91.6477	1904.88	88.4434	1904.88	84.6781
1905.36	98.6659	1905.36	95.3449	1905.36	91.5971	1905.36	88.3662	1905.36	84.5639
1905.84	98.666	1905.84	95.3636	1905.84	91.518	1905.84	88.2491	1905.84	84.4013
1906.32	98.6653	1906.32	95.372	1906.32	91.4126	1906.32	88.0934	1906.32	84.1916
1906.8	98.6611	1906.8	95.3692	1906.8	91.2893	1906.8	87.9079	1906.8	83.9462
1907.29	98.6512	1907.29	95.3566	1907.29	91.1624	1907.29	87.7105	1907.29	83.6893
1907.77	98.6348	1907.77	95.3379	1907.77	91.0514	1907.77	87.5277	1907.77	83.4563
1908.25	98.6136	1908.25	95.3194	1908.25	90.978	1908.25	87.3907	1908.25	83.2888
1908.73	98.592	1908.73	95.3084	1908.73	90.9608	1908.73	87.3285	1908.73	83.2241
1909.21	98.5762	1909.21	95.3115	1909.21	91.0096	1909.21	87.3584	1909.21	83.2836
1909.7	98.5721	1909.7	95.3322	1909.7	91.1215	1909.7	87.48	1909.7	83.464
1910.18	98.5834	1910.18	95.3698	1910.18	91.2817	1910.18	87.6749	1910.18	83.7381
1910.66	98.6103	1910.66	95.4196	1910.66	91.4674	1910.66	87.912	1910.66	84.0625
1911.14	98.6497	1911.14	95.4749	1911.14	91.655	1911.14	88.1575	1911.14	84.3909
1911.62	98.6963	1911.62	95.5284	1911.62	91.8246	1911.62	88.3822	1911.62	84.6847
1912.11	98.7439	1912.11	95.5749	1912.11	91.963	1912.11	88.5663	1912.11	84.9182
1912.59	98.7865	1912.59	95.6111	1912.59	92.0626	1912.59	88.6988	1912.59	85.0782
1913.07	98.8193	1913.07	95.6361	1913.07	92.1197	1913.07	88.7744	1913.07	85.1598
1913.55	98.839	1913.55	95.6498	1913.55	92.1308	1913.55	88.7892	1913.55	85.1599
1914.04	98.8436	1914.04	95.6522	1914.04	92.0914	1914.04	88.7382	1914.04	85.0744
1914.52	98.8321	1914.52	95.6428	1914.52	91.997	1914.52	88.616	1914.52	84.8983
1915	98.8051	1915	95.62	1915	91.8456	1915	88.4202	1915	84.6304
1915.48	98.7644	1915.48	95.5829	1915.48	91.6433	1915.48	88.1591	1915.48	84.2827
1915.96	98.7143	1915.96	95.5326	1915.96	91.4095	1915.96	87.8582	1915.96	83.8885
1916.45	98.6617	1916.45	95.4739	1916.45	91.1787	1916.45	87.5632	1916.45	83.5059
1916.93	98.6151	1916.93	95.4154	1916.93	90.9948	1916.93	87.3319	1916.93	83.207
1917.41	98.5825	1917.41	95.3676	1917.41	90.8956	1917.41	87.2134	1917.41	83.0518
1917.89	98.568	1917.89	95.3383	1917.89	90.8939	1917.89	87.2231	1917.89	83.0569
1918.37	98.5693	1918.37	95.3287	1918.37	90.9686	1918.37	87.3309	1918.37	83.1812
1918.86	98.5787	1918.86	95.3328	1918.86	91.0725	1918.86	87.4721	1918.86	83.3422
1919.34	98.5869	1919.34	95.3405	1919.34	91.1528	1919.34	87.5751	1919.34	83.45
1919.82	98.5861	1919.82	95.3417	1919.82	91.1701	1919.82	87.587	1919.82	83.4403
1920.3	98.5725	1920.3	95.3301	1920.3	91.109	1920.3	87.4883	1920.3	83.2921
1920.79	98.5474	1920.79	95.305	1920.79	90.9825	1920.79	87.2981	1920.79	83.0337
1921.27	98.5171	1921.27	95.2716	1921.27	90.8287	1921.27	87.0707	1921.27	82.7381
1921.75	98.4909	1921.75	95.2404	1921.75	90.702	1921.75	86.8829	1921.75	82.5053
1922.23	98.4786	1922.23	95.223	1922.23	90.6552	1922.23	86.8092	1922.23	82.4303
1922.71	98.4863	1922.71	95.2279	1922.71	90.7181	1922.71	86.8921	1922.71	82.565
1923.19	98.5134	1923.19	95.2563	1923.19	90.8852	1923.19	87.1247	1923.19	82.8961
1923.68	98.5533	1923.68	95.3017	1923.68	91.1202	1923.68	87.4561	1923.68	83.3545
1924.16	98.5967	1924.16	95.3539	1924.16	91.3739	1924.16	87.8168	1924.16	83.8481
1924.64	98.6348	1924.64	95.4025	1924.64	91.6033	1924.64	88.146	1924.64	84.2969
1925.12	98.6622	1925.12	95.4403	1925.12	91.7829	1925.12	88.4061	1925.12	84.6522
1925.61	98.6772	1925.61	95.4643	1925.61	91.9056	1925.61	88.5857	1925.61	84.8993
1926.09	98.6814	1926.09	95.4753	1926.09	91.9788	1926.09	88.6933	1926.09	85.0494
1926.57	98.6786	1926.57	95.4762	1926.57	92.0167	1926.57	88.7478	1926.57	85.1274
1927.05	98.6733	1927.05	95.471	1927.05	92.0341	1927.05	88.7691	1927.05	85.1607
1927.54	98.6695	1927.54	95.4629	1927.54	92.0412	1927.54	88.7722	1927.54	85.1707
1928.02	98.6697	1928.02	95.4539	1928.02	92.0422	1928.02	88.7642	1928.02	85.1692
1928.5	98.6742	1928.5	95.4446	1928.5	92.0364	1928.5	88.7461	1928.5	85.1596
1928.98	98.6817	1928.98	95.4349	1928.98	92.021	1928.98	88.7161	1928.98	85.1409
1929.46	98.6898	1929.46	95.4242	1929.46	91.9941	1929.46	88.673	1929.46	85.1115
1929.94	98.6953	1929.94	95.4125	1929.94	91.9561	1929.94	88.6177	1929.94	85.0712
1930.43	98.6956	1930.43	95.3998	1930.43	91.91	1930.43	88.5534	1930.43	85.022
1930.91	98.6889	1930.91	95.3864	1930.91	91.8602	1930.91	88.4843	1930.91	84.967
1931.39	98.6748	1931.39	95.3724	1931.39	91.812	1931.39	88.4149	1931.39	84.9099
1931.87	98.6546	1931.87	95.3576	1931.87	91.7702	1931.87	88.3497	1931.87	84.8547
1932.36	98.6306	1932.36	95.3418	1932.36	91.7383	1932.36	88.2929	1932.36	84.8053
1932.84	98.6061	1932.84	95.3253	1932.84	91.7185	1932.84	88.2484	1932.84	84.7654
1933.32	98.5843	1933.32	95.3086	1933.32	91.7106	1933.32	88.219	1933.32	84.7372
1933.8	98.5675	1933.8	95.2926	1933.8	91.7115	1933.8	88.2047	1933.8	84.7205
1934.28	98.5568	1934.28	95.2786	1934.28	91.7158	1934.28	88.2024	1934.28	84.7117
1934.77	98.5516	1934.77	95.2674	1934.77	91.717	1934.77	88.2059	1934.77	84.7052
1935.25	98.5503	1935.25	95.2592	1935.25	91.7096	1935.25	88.2083	1935.25	84.6954
1935.73	98.5502	1935.73	95.2534	1935.73	91.6906	1935.73	88.2034	1935.73	84.6785
1936.21	98.5485	1936.21	95.2481	1936.21	91.6601	1936.21	88.187	1936.21	84.6531
1936.69	98.5422	1936.69	95.2404	1936.69	91.6198	1936.69	88.1565	1936.69	84.6179
1937.18	98.5288	1937.18	95.227	1937.18	91.5697	1937.18	88.1081	1937.18	84.5679
1937.66	98.5061	1937.66	95.2043	1937.66	91.5059	1937.66	88.0344	1937.66	84.4914
1938.14	98.4727	1938.14	95.1693	1938.14	91.4188	1938.14	87.9234	1938.14	84.3695
1938.62	98.428	1938.62	95.1199	1938.62	91.2951	1938.62	87.7605	1938.62	84.1798
1939.11	98.3731	1939.11	95.0561	1939.11	91.1225	1939.11	87.5335	1939.11	83.9041
1939.59	98.3104	1939.59	94.9802	1939.59	90.8954	1939.59	87.2393	1939.59	83.5375
1940.07	98.2445	1940.07	94.8973	1940.07	90.6208	1940.07	86.8907	1940.07	83.0974
1940.55	98.1819	1940.55	94.8154	1940.55	90.3216	1940.55	86.5201	1940.55	82.6271
1941.03	98.1299	1941.03	94.7445	1941.03	90.0363	1941.03	86.1777	1941.03	82.1934
1941.52	98.095	1941.52	94.6944	1941.52	89.8094	1941.52	85.9196	1941.52	81.8704
1942	98.0805	1942	94.6707	1942	89.6766	1942	85.7886	1942	81.7142
1942.48	98.0844	1942.48	94.6728	1942.48	89.6501	1942.48	85.796	1942.48	81.7399
1942.96	98.1004	1942.96	94.6928	1942.96	89.7134	1942.96	85.9169	1942.96	81.9158
1943.44	98.1202	1943.44	94.7195	1943.44	89.8312	1943.44	86.103	1943.44	82.1805
1943.93	98.1364	1943.93	94.742	1943.93	89.9654	1943.93	86.3044	1943.93	82.4701
1944.41	98.1446	1944.41	94.7528	1944.41	90.0886	1944.41	86.4864	1944.41	82.74
1944.89	98.1439	1944.89	94.7493	1944.89	90.1903	1944.89	86.6361	1944.89	82.9723
1945.37	98.1361	1945.37	94.7334	1945.37	90.2739	1945.37	86.7592	1945.37	83.1713
1945.86	98.1246	1945.86	94.7098	1945.86	90.3506	1945.86	86.8706	1945.86	83.3521
1946.34	98.113	1946.34	94.6842	1946.34	90.431	1946.34	86.9849	1946.34	83.5286
1946.82	98.1044	1946.82	94.6616	1946.82	90.5197	1946.82	87.1087	1946.82	83.7053
1947.3	98.1	1947.3	94.6445	1947.3	90.6129	1947.3	87.2382	1947.3	83.8759
1947.78	98.1001	1947.78	94.6334	1947.78	90.7016	1947.78	87.3627	1947.78	84.0275
1948.27	98.1034	1948.27	94.6267	1948.27	90.7755	1948.27	87.4698	1948.27	84.148
1948.75	98.1086	1948.75	94.6223	1948.75	90.8279	1948.75	87.5517	1948.75	84.2319
1949.23	98.114	1949.23	94.6187	1949.23	90.8577	1949.23	87.6068	1949.23	84.2822
1949.71	98.1187	1949.71	94.6149	1949.71	90.8684	1949.71	87.6387	1949.71	84.3072
1950.19	98.122	1950.19	94.6111	1950.19	90.8652	1950.19	87.6534	1950.19	84.3167
1950.68	98.1239	1950.68	94.6077	1950.68	90.8524	1950.68	87.6552	1950.68	84.3161
1951.16	98.1246	1951.16	94.6052	1951.16	90.8317	1951.16	87.6451	1951.16	84.3054
1951.64	98.1248	1951.64	94.6036	1951.64	90.8023	1951.64	87.6223	1951.64	84.2805
1952.12	98.125	1952.12	94.6025	1952.12	90.7638	1952.12	87.5862	1952.12	84.2381
1952.61	98.1255	1952.61	94.6018	1952.61	90.7181	1952.61	87.5397	1952.61	84.1795
1953.09	98.1265	1953.09	94.602	1953.09	90.671	1953.09	87.4902	1953.09	84.1129
1953.57	98.1279	1953.57	94.6041	1953.57	90.6316	1953.57	87.4487	1953.57	84.0519
1954.05	98.1301	1954.05	94.6099	1954.05	90.6098	1954.05	87.4262	1954.05	84.0116
1954.53	98.1336	1954.53	94.6213	1954.53	90.6128	1954.53	87.4302	1954.53	84.0028
1955.02	98.1399	1955.02	94.6397	1955.02	90.6428	1955.02	87.462	1955.02	84.0285
1955.5	98.1505	1955.5	94.6652	1955.5	90.6959	1955.5	87.5165	1955.5	84.0835
1955.98	98.1672	1955.98	94.6964	1955.98	90.7641	1955.98	87.5847	1955.98	84.1565
1956.46	98.1904	1956.46	94.731	1956.46	90.8375	1956.46	87.6565	1956.46	84.2341
1956.94	98.2192	1956.94	94.7652	1956.94	90.9065	1956.94	87.7234	1956.94	84.3049
1957.43	98.2504	1957.43	94.7955	1957.43	90.9638	1957.43	87.7798	1957.43	84.3606
1957.91	98.2796	1957.91	94.8189	1957.91	91.0047	1957.91	87.8225	1957.91	84.3974
1958.39	98.3018	1958.39	94.8335	1958.39	91.0275	1958.39	87.8504	1958.39	84.4146
1958.87	98.3131	1958.87	94.8393	1958.87	91.0332	1958.87	87.8642	1958.87	84.415
1959.36	98.312	1959.36	94.8375	1959.36	91.0257	1959.36	87.8664	1959.36	84.4039
1959.84	98.3003	1959.84	94.8311	1959.84	91.0112	1959.84	87.8615	1959.84	84.3894
1960.32	98.2821	1960.32	94.8235	1960.32	90.9969	1960.32	87.8559	1960.32	84.3801
1960.8	98.263	1960.8	94.8178	1960.8	90.9895	1960.8	87.8555	1960.8	84.3833
1961.28	98.2482	1961.28	94.8166	1961.28	90.9925	1961.28	87.8639	1961.28	84.401
1961.77	98.2408	1961.77	94.8212	1961.77	91.0037	1961.77	87.8783	1961.77	84.4267
1962.25	98.2412	1962.25	94.8309	1962.25	91.0146	1962.25	87.889	1962.25	84.4446
1962.73	98.2468	1962.73	94.844	1962.73	91.0118	1962.73	87.8804	1962.73	84.4324
1963.21	98.2532	1963.21	94.8574	1963.21	90.9802	1963.21	87.8352	1963.21	84.367
[truncated: 2,980 more rows]
