# Supplementary material for: Atomic overlayer of permeable microporous cuprous oxide on palladium promotes hydrogenation catalysis
Source: Nat Commun. 2022 May 11;13:2597. doi: 10.1038/s41467-022-30327-2 (PMC9095604; doi:10.1038/s41467-022-30327-2)
Supplement: Supplementary file 3 — Source data [file 41467_2022_30327_MOESM3_ESM.zip › Figure 3b.xlsx]

## Sheet: Sheet1
1	1.00032	--	--		--
2	0.39735	2.25	0.71005	2.5	0.66545
3	0.84612	3.25	0.49376	3.5	0.65687
4	--	4.25	0.53261	4.5	1.22255
5	--	5.25	0.24493	5.5	0.46078
