# Supplementary material for: Atomic overlayer of permeable microporous cuprous oxide on palladium promotes hydrogenation catalysis
Source: Nat Commun. 2022 May 11;13:2597. doi: 10.1038/s41467-022-30327-2 (PMC9095604; doi:10.1038/s41467-022-30327-2)
Supplement: Supplementary file 3 — Source data [file 41467_2022_30327_MOESM3_ESM.zip › Figure 1d.xlsx]

## Sheet: Sheet1
energy (eV)	Cu foil	Cu2O	CuO	energy (eV)	Cu/Pd=0.25	energy (eV)	Cu/Pd=1.0	energy (eV)	Cu/Pd=0.5	energy (eV)	Cu/Pd=0.75
8784.13	0.35001	-0.7	-0.9799	8783.99	0.13497	8784.2	-0.50027	8783.87	-0.08018	8783.92	-0.30009
8789.2	0.34998	-0.70005	-0.98	8789.09	0.13498	8789.27	-0.50033	8788.85	-0.08008	8786.73	-0.30015
8794.11	0.34993	-0.70007	-1.0001	8794.16	0.13498	8794.36	-0.50033	8793.98	-0.08006	8792.39	-0.30031
8799.18	0.34995	-0.70012	-1.03015	8799.31	0.13496	8799.58	-0.50013	8798.94	-0.0801	8798.92	-0.30035
8804.05	0.34997	-0.70005	-0.98011	8804.03	0.13497	8804.22	-0.50003	8803.93	-0.08008	8803.83	-0.3003
8809.11	0.34998	-0.69997	-0.98007	8809.09	0.13497	8809.3	-0.4999	8808.81	-0.08007	8808.99	-0.30033
8813.92	0.34998	-0.70003	-0.98011	8814.15	0.13496	8814.35	-0.49982	8813.98	-0.08011	8814.13	-0.30031
8819.03	0.34998	-0.70005	-0.98011	8819.32	0.13496	8819.51	-0.49999	8818.9	-0.08011	8818.87	-0.30025
8823.87	0.34997	-0.70006	-0.98008	8824.01	0.13497	8824.22	-0.50006	8823.93	-0.08008	8823.97	-0.30019
8828.95	0.34996	-0.70009	-0.98007	8829.12	0.13498	8829.29	-0.50016	8828.83	-0.08003	8829.1	-0.30022
8833.83	0.34987	-0.70018	-0.9802	8833.87	0.13498	8834.38	-0.50034	8833.97	-0.0801	8833.86	-0.30029
8838.95	0.34998	-0.69997	-0.98004	8839.34	0.13498	8839.5	-0.50028	8838.84	-0.08013	8839	-0.30024
8843.94	0.35009	-0.69986	-0.97987	8844.05	0.13498	8844.26	-0.50013	8844.01	-0.08003	8844.1	-0.30022
8848.91	0.34989	-0.70006	-0.98017	8849.08	0.13498	8849.26	-0.49998	8848.83	-0.08002	8848.87	-0.30027
8853.95	0.34998	-0.70002	-0.98007	8854.2	0.13498	8854.39	-0.49995	8853.97	-0.0801	8853.97	-0.30022
8858.96	0.35002	-0.70001	-0.97998	8859.15	0.13498	8859.34	-0.4999	8858.78	-0.08008	8859.1	-0.30018
8864.05	0.34999	-0.70004	-0.98009	8864.12	0.13498	8864.33	-0.49983	8864.08	-0.08003	8863.82	-0.30018
8868.9	0.35003	-0.7	-0.98004	8869.06	0.13498	8869.25	-0.49993	8868.82	-0.08005	8869.04	-0.30014
8874	0.34994	-0.69999	-0.97976	8874.19	0.13498	8874.39	-0.50015	8873.92	-0.08002	8874.1	-0.30019
8878.92	0.34999	-0.7	-0.98001	8878.97	0.13499	8879.19	-0.50018	8878.75	-0.07999	8878.88	-0.30014
8884	0.34994	-0.70008	-0.98043	8884.26	0.135	8884.44	-0.50007	8884.04	-0.07998	8883.97	-0.30013
8888.85	0.34998	-0.70001	-0.98003	8889.01	0.135	8889.22	-0.50013	8888.84	-0.08	8889.12	-0.30015
8893.98	0.35005	-0.69996	-0.97997	8894.13	0.13499	8894.36	-0.50019	8894.05	-0.08001	8893.85	-0.30012
8898.85	0.35	-0.70001	-0.98003	8898.97	0.13499	8899.15	-0.50007	8898.78	-0.08003	8898.98	-0.30005
8903.93	0.34996	-0.70015	-0.98007	8904.24	0.135	8904.44	-0.49935	8903.9	-0.07998	8904.17	-0.30005
8908.83	0.35	-0.69998	-0.98009	8909.06	0.13501	8909.26	-0.49979	8908.95	-0.07998	8908.87	-0.30005
8913.95	0.35006	-0.69989	-0.97996	8914.33	0.13501	8914.54	-0.50033	8914.1	-0.08	8913.99	-0.29992
8918.77	0.35002	-0.69999	-0.98002	8919	0.135	8919.21	-0.49984	8918.87	-0.07997	8919.15	-0.29984
8923.91	0.35004	-0.69996	-0.98	8924.08	0.13503	8924.3	-0.49985	8923.88	-0.07993	8923.91	-0.30001
8928.79	0.35004	-0.69996	-0.97997	8929.18	0.13504	8929.37	-0.50008	8929.04	-0.07997	8928.93	-0.29994
8933.93	0.35006	-0.69995	-0.97996	8934.21	0.13505	8934.42	-0.50012	8933.74	-0.0799	8934.13	-0.29971
8938.77	0.35005	-0.69994	-0.97996	8939.11	0.13508	8939.29	-0.50005	8939.09	-0.07979	8938.94	-0.29979
8943.89	0.35004	-0.69992	-0.97996	8944.06	0.13511	8944.27	-0.49985	8943.83	-0.07975	8943.86	-0.29966
8948.8	0.35007	-0.69984	-0.97997	8949.16	0.13515	8949.35	-0.49983	8949.03	-0.07969	8949.11	-0.29946
8953.92	0.35026	-0.69971	-0.97979	8953.96	0.13522	8954.16	-0.4997	8953.79	-0.07955	8954.02	-0.2993
8958.77	0.35053	-0.69961	-0.97951	8959.27	0.13525	8959.41	-0.49938	8958.93	-0.07936	8958.85	-0.29913
8959.26	0.35064	-0.69928	-0.97931	8959.28	0.13506	8959.46	-0.49936	8959.36	-0.07864	8959.32	-0.29826
8959.98	0.35041	-0.6995	-0.97951	8959.62	0.13534	8959.85	-0.49935	8959.85	-0.07864	8959.62	-0.29894
8960.48	0.35056	-0.69958	-0.9797	8959.91	0.13545	8960.1	-0.50035	8960.3	-0.07839	8959.91	-0.297
8960.9	0.3503	-0.69966	-0.97972	8960.19	0.1354	8960.4	-0.50045	8960.78	-0.07824	8960.23	-0.29842
8961.39	0.35041	-0.69967	-0.97959	8960.49	0.13528	8960.68	-0.50011	8961.35	-0.07824	8960.53	-0.30101
8961.9	0.35068	-0.69935	-0.97961	8960.82	0.13536	8961	-0.50005	8961.89	-0.07833	8960.85	-0.29904
8962.28	0.35059	-0.69936	-0.97967	8961.14	0.1354	8961.34	-0.49961	8962.41	-0.07849	8961.13	-0.29821
8962.81	0.35045	-0.69949	-0.97959	8961.45	0.13531	8961.65	-0.49928	8962.9	-0.07822	8961.4	-0.29707
8963.5	0.35062	-0.69938	-0.97936	8961.74	0.13528	8961.97	-0.49916	8963.35	-0.0781	8961.68	-0.29799
8963.95	0.35079	-0.69929	-0.97948	8962.07	0.13528	8962.23	-0.49964	8963.82	-0.07822	8961.92	-0.29954
8964.38	0.35057	-0.69941	-0.97969	8962.34	0.13534	8962.59	-0.49937	8964.31	-0.07807	8962.24	-0.29727
8964.9	0.35077	-0.69924	-0.97935	8962.68	0.13535	8962.87	-0.49904	8964.82	-0.07799	8962.56	-0.29573
8965.37	0.35103	-0.69903	-0.97927	8962.92	0.13529	8963.14	-0.49903	8965.34	-0.07786	8962.89	-0.2983
8965.75	0.35079	-0.6992	-0.97953	8963.24	0.13536	8963.42	-0.49949	8965.84	-0.07748	8963.17	-0.29967
8966.36	0.35077	-0.69913	-0.97941	8963.53	0.1355	8963.74	-0.49951	8966.35	-0.07731	8963.5	-0.2977
8967	0.35103	-0.69899	-0.97921	8963.8	0.13554	8964	-0.49955	8966.82	-0.0774	8963.83	-0.2977
8967.43	0.35122	-0.69896	-0.97929	8964.13	0.1357	8964.32	-0.49966	8967.3	-0.07689	8964.13	-0.2981
8967.88	0.35106	-0.69891	-0.9793	8964.41	0.13574	8964.61	-0.49996	8967.79	-0.07668	8964.42	-0.29792
8968.42	0.35138	-0.69876	-0.97916	8964.72	0.13557	8964.91	-0.50015	8968.36	-0.0773	8964.75	-0.29927
8968.84	0.35161	-0.69839	-0.97901	8965.03	0.13559	8965.24	-0.49944	8968.92	-0.07764	8965.01	-0.29886
8969.25	0.35142	-0.69856	-0.97903	8965.31	0.13561	8965.51	-0.49941	8969.36	-0.07696	8965.29	-0.29645
8969.95	0.35152	-0.69866	-0.97899	8965.65	0.1356	8965.85	-0.49918	8969.92	-0.07653	8965.57	-0.29503
8970.49	0.35197	-0.69821	-0.9788	8965.92	0.13562	8966.11	-0.49931	8970.34	-0.0758	8965.85	-0.29784
8970.91	0.35228	-0.69791	-0.97872	8966.24	0.1357	8966.44	-0.49931	8970.82	-0.07486	8966.14	-0.29871
8971.37	0.35239	-0.69781	-0.97865	8966.52	0.13578	8966.73	-0.49883	8971.31	-0.07418	8966.47	-0.29497
8971.91	0.35306	-0.69736	-0.97841	8966.82	0.13589	8967.01	-0.49956	8971.82	-0.07387	8966.78	-0.29912
8972.3	0.35351	-0.69698	-0.97835	8967.1	0.13607	8967.3	-0.49956	8972.33	-0.07361	8967.08	-0.29939
8972.77	0.3531	-0.69721	-0.97836	8967.39	0.13615	8967.59	-0.50024	8972.84	-0.07281	8967.4	-0.29416
8973.48	0.35378	-0.69677	-0.97816	8967.69	0.13612	8967.92	-0.49977	8973.35	-0.07146	8967.73	-0.29782
8973.97	0.35569	-0.69538	-0.97758	8968.05	0.13605	8968.24	-0.49837	8973.84	-0.06842	8968.02	-0.29762
8974.38	0.35662	-0.69478	-0.97725	8968.34	0.13594	8968.53	-0.49882	8974.28	-0.06363	8968.34	-0.29689
8974.88	0.35787	-0.69415	-0.97696	8968.67	0.13589	8968.88	-0.49869	8974.78	-0.06078	8968.64	-0.298
8975.38	0.36149	-0.69203	-0.9758	8968.95	0.13588	8969.12	-0.49841	8975.35	-0.06067	8968.91	-0.29555
8975.76	0.36416	-0.69093	-0.97493	8969.27	0.13587	8969.5	-0.49875	8975.92	-0.06042	8969.17	-0.2962
8976.31	0.36511	-0.69099	-0.97409	8969.55	0.136	8969.75	-0.49888	8976.35	-0.0555	8969.46	-0.29569
8977	0.37472	-0.68707	-0.97038	8969.84	0.13621	8970.05	-0.49925	8976.91	-0.04488	8969.75	-0.29691
8977.44	0.40128	-0.67803	-0.96596	8970.14	0.13659	8970.34	-0.50035	8977.34	-0.01226	8970.06	-0.29583
8977.87	0.43295	-0.67156	-0.97196	8970.42	0.13696	8970.61	-0.50066	8977.82	0.04842	8970.38	-0.29522
8978.4	0.49145	-0.65773	-0.97731	8970.71	0.13705	8970.91	-0.49984	8978.32	0.12473	8970.67	-0.29293
8978.85	0.58466	-0.61897	-0.97409	8971.02	0.13721	8971.21	-0.49829	8978.81	0.17657	8970.98	-0.29397
8979.24	0.53799	-0.5858	-0.96812	8971.31	0.13737	8971.51	-0.49636	8979.34	0.17186	8971.31	-0.29688
8979.88	0.45054	-0.5375	-0.96434	8971.63	0.13753	8971.83	-0.4967	8979.85	0.13813	8971.63	-0.29485
8980.49	0.41041	-0.40136	-0.95489	8971.91	0.13777	8972.11	-0.49723	8980.35	0.10708	8971.92	-0.29603
8980.91	0.37452	-0.34852	-0.94436	8972.24	0.13771	8972.43	-0.49651	8980.82	0.07385	8972.22	-0.29287
8981.36	0.3409	-0.56587	-0.94416	8972.52	0.13771	8972.73	-0.49671	8981.28	0.01964	8972.52	-0.29193
8981.9	0.32329	-0.76091	-0.93231	8972.85	0.13803	8973.03	-0.4969	8981.79	-0.032	8972.81	-0.29349
8982.32	0.31986	-0.85591	-0.89793	8973.14	0.13844	8973.34	-0.4965	8982.38	-0.05257	8973.09	-0.2903
8982.73	0.34199	-0.80111	-0.88715	8973.43	0.1392	8973.63	-0.49541	8982.91	-0.0519	8973.36	-0.29004
8983.43	0.36215	-0.74605	-0.8682	8973.72	0.14031	8973.93	-0.49455	8983.37	-0.03874	8973.65	-0.29048
8983.97	0.38831	-0.7003	-0.81959	8973.99	0.14158	8974.19	-0.49347	8983.93	-0.01862	8973.95	-0.28785
8984.39	0.40124	-0.65961	-0.82779	8974.3	0.14275	8974.5	-0.49227	8984.32	0.03029	8974.26	-0.28551
8984.86	0.39156	-0.64496	-0.89364	8974.6	0.14344	8974.79	-0.49077	8984.82	0.07172	8974.58	-0.28723
8985.39	0.38969	-0.63449	-0.94134	8974.93	0.14332	8975.13	-0.48997	8985.3	0.08984	8974.89	-0.28509
8985.78	0.39184	-0.63519	-0.97756	8975.25	0.1428	8975.45	-0.49059	8985.83	0.06898	8975.21	-0.28201
8986.26	0.38424	-0.6551	-0.98717	8975.53	0.14296	8975.75	-0.48997	8986.35	0.02924	8975.53	-0.28176
8986.98	0.39099	-0.65194	-0.97708	8975.88	0.1437	8976.05	-0.48844	8986.83	-0.00327	8975.83	-0.27681
8987.45	0.41483	-0.62848	-0.94639	8976.16	0.14524	8976.36	-0.48685	8987.33	-0.02215	8976.14	-0.27394
8987.87	0.42262	-0.62769	-0.90882	8976.46	0.14713	8976.64	-0.48385	8987.82	-0.03222	8976.42	-0.26615
8988.38	0.42648	-0.63552	-0.88231	8976.73	0.15108	8976.94	-0.47768	8988.28	-0.0311	8976.69	-0.25187
8988.88	0.44733	-0.62793	-0.85073	8977.03	0.1581	8977.22	-0.46787	8988.81	-0.02421	8976.98	-0.24037
8989.25	0.44717	-0.62689	-0.85218	8977.33	0.17078	8977.54	-0.45252	8989.36	-0.02174	8977.27	-0.21853
8989.82	0.42572	-0.63547	-0.87714	8977.61	0.18863	8977.82	-0.4302	8989.96	-0.01882	8977.53	-0.1865
8990.5	0.43256	-0.61727	-0.85018	8977.91	0.21405	8978.12	-0.4056	8990.37	-0.00522	8977.86	-0.16322
8990.93	0.44923	-0.5812	-0.79594	8978.2	0.25269	8978.41	-0.38003	8990.91	0.01314	8978.19	-0.13224
8991.36	0.43224	-0.585	-0.82387	8978.52	0.29111	8978.72	-0.36404	8991.32	0.04885	8978.5	-0.10719
8991.9	0.41945	-0.59225	-0.86526	8978.81	0.32737	8979.01	-0.36881	8991.81	0.06175	8978.79	-0.09817
8992.35	0.40996	-0.60156	-0.88882	8979.13	0.32811	8979.33	-0.381	8992.31	0.04278	8979.11	-0.09086
8992.74	0.38121	-0.64649	-0.91927	8979.42	0.29731	8979.62	-0.39266	8992.83	0.01061	8979.41	-0.10503
8993.37	0.35701	-0.6726	-0.93406	8979.74	0.26051	8979.94	-0.37232	8993.36	-0.01161	8979.74	-0.124
8994	0.33753	-0.67546	-0.92751	8980.05	0.22778	8980.24	-0.33158	8993.83	-0.02369	8980.04	-0.12869
8994.42	0.3206	-0.67399	-0.91801	8980.32	0.20608	8980.52	-0.27995	8994.32	-0.02979	8980.32	-0.13429
8994.86	0.31662	-0.68029	-0.92217	8980.61	0.18228	8980.83	-0.22928	8994.82	-0.03151	8980.61	-0.1385
8995.4	0.31227	-0.68881	-0.91176	8980.9	0.15324	8981.09	-0.25977	8995.28	-0.04059	8980.88	-0.13717
8995.83	0.30821	-0.70865	-0.89372	8981.2	0.1266	8981.4	-0.38502	8995.8	-0.05807	8981.15	-0.14689
8996.24	0.32135	-0.72691	-0.92233	8981.51	0.11084	8981.7	-0.50206	8996.39	-0.07016	8981.44	-0.16564
8996.94	0.32904	-0.73857	-0.95116	8981.83	0.10949	8982.04	-0.5518	8996.91	-0.07458	8981.75	-0.1846
8997.49	0.33129	-0.75714	-0.97687	8982.13	0.11619	8982.33	-0.55514	8997.34	-0.07682	8982.07	-0.20603
8997.9	0.33929	-0.76032	-1.00415	8982.47	0.12227	8982.67	-0.54671	8997.92	-0.08034	8982.39	-0.2239
8998.37	0.35146	-0.74828	-1.01173	8982.75	0.12843	8982.96	-0.53729	8998.31	-0.08642	8982.72	-0.23299
8998.9	0.36364	-0.74613	-1.01595	8983.06	0.13424	8983.26	-0.52791	8998.83	-0.09017	8983.02	-0.23722
8999.29	0.37878	-0.74637	-1.01956	8983.34	0.14153	8983.57	-0.51658	8999.32	-0.09331	8983.33	-0.2371
8999.76	0.38093	-0.73136	-1.01205	8983.66	0.15006	8983.83	-0.50089	8999.82	-0.09182	8983.64	-0.22825
9000.48	0.38648	-0.72694	-1.01969	8983.93	0.16189	8984.16	-0.48685	9000.33	-0.09135	8983.93	-0.21402
9000.96	0.40113	-0.72919	-1.0455	8984.21	0.17531	8984.42	-0.45939	9000.86	-0.09485	8984.2	-0.19399
9001.39	0.39545	-0.72152	-1.05363	8984.53	0.18366	8984.73	-0.43625	9001.33	-0.10238	8984.5	-0.16725
9001.89	0.38227	-0.71277	-1.04499	8984.81	0.18337	8985	-0.41689	9001.83	-0.11396	8984.76	-0.1305
9002.39	0.36895	-0.70617	-1.04333	8985.12	0.17909	8985.32	-0.40778	9002.29	-0.12426	8985.04	-0.09857
9002.77	0.34829	-0.69832	-1.03214	8985.41	0.17351	8985.6	-0.41161	9002.8	-0.12013	8985.33	-0.08442
9003.3	0.33492	-0.69406	-1.01203	8985.73	0.17152	8985.92	-0.41802	9003.37	-0.10898	8985.65	-0.07476
9004	0.32405	-0.68983	-1.00944	8986.01	0.17047	8986.23	-0.42845	9003.97	-0.10522	8985.98	-0.07167
9004.45	0.31166	-0.68469	-1.0141	8986.34	0.17132	8986.55	-0.43623	9004.33	-0.10696	8986.29	-0.07283
9004.88	0.31184	-0.68611	-1.01101	8986.66	0.174	8986.85	-0.44031	9004.92	-0.11004	8986.59	-0.07728
9005.41	0.31754	-0.68677	-1.00826	8986.93	0.17722	8987.12	-0.44309	9005.33	-0.11802	8986.92	-0.09119
9005.88	0.31929	-0.68527	-1.00869	8987.22	0.18669	8987.43	-0.4363	9005.81	-0.11956	8987.24	-0.09965
9006.26	0.32615	-0.6875	-1.00011	8987.52	0.20034	8987.71	-0.42714	9006.33	-0.11263	8987.56	-0.10057
9006.88	0.33458	-0.68876	-0.9905	8987.81	0.21616	8988.01	-0.4206	9006.82	-0.10337	8987.83	-0.09603
9007.52	0.33331	-0.68535	-0.98651	8988.09	0.22624	8988.3	-0.41763	9007.34	-0.0952	8988.13	-0.07794
9007.94	0.32744	-0.68043	-0.9817	8988.41	0.22779	8988.6	-0.42248	9007.85	-0.08889	8988.4	-0.05195
9008.38	0.33008	-0.68156	-0.97643	8988.72	0.21901	8988.92	-0.43225	9008.34	-0.08557	8988.67	-0.0256
9008.92	0.33061	-0.68355	-0.97225	8989.06	0.20868	8989.25	-0.4422	9008.8	-0.0822	8988.94	-0.0085
9009.75	0.33814	-0.69147	-0.97305	8989.33	0.2001	8989.56	-0.44642	9009.29	-0.07841	8989.25	-0.01083
9011	0.34624	-0.69999	-0.97612	8989.66	0.19378	8989.86	-0.44715	9009.81	-0.07637	8989.57	-0.01096
9011.87	0.35266	-0.70529	-0.9804	8989.97	0.19644	8990.15	-0.44427	9010.34	-0.0761	8989.88	-0.01548
9012.82	0.35541	-0.7031	-0.98314	8990.26	0.19742	8990.47	-0.44024	9010.94	-0.07588	8990.19	-0.03017
9013.96	0.3572	-0.70157	-0.98444	8990.55	0.19911	8990.75	-0.4331	9011.39	-0.07589	8990.51	-0.03536
9014.9	0.36068	-0.70568	-0.9856	8990.84	0.21045	8991.02	-0.42081	9011.89	-0.07683	8990.8	-0.0373
9015.91	0.36408	-0.71435	-0.98623	8991.11	0.21995	8991.32	-0.40395	9012.34	-0.07759	8991.12	-0.06038
9016.77	0.36629	-0.71927	-0.98814	8991.43	0.2245	8991.62	-0.38942	9012.81	-0.07477	8991.45	-0.07308
9017.96	0.3674	-0.71978	-0.99198	8991.69	0.22018	8991.9	-0.39133	9013.31	-0.06933	8991.73	-0.06523
9018.88	0.36831	-0.71865	-0.99804	8992.02	0.20818	8992.21	-0.39816	9013.82	-0.0666	8992.01	-0.06972
9019.77	0.36395	-0.71105	-0.99854	8992.31	0.19456	8992.5	-0.41056	9014.33	-0.06959	8992.3	-0.05751
9021	0.36417	-0.70826	-0.99872	8992.63	0.18011	8992.83	-0.43086	9014.84	-0.0713	8992.55	-0.06589
9021.87	0.36677	-0.70817	-0.99725	8992.92	0.16284	8993.11	-0.45166	9015.33	-0.06673	8992.84	-0.09949
9022.87	0.36369	-0.70711	-0.99343	8993.23	0.1482	8993.45	-0.46396	9015.81	-0.06293	8993.14	-0.12731
9023.87	0.35918	-0.70557	-0.99017	8993.54	0.13634	8993.72	-0.46937	9016.28	-0.06402	8993.44	-0.16754
9024.94	0.35271	-0.70399	-0.98685	8993.83	0.12644	8994.03	-0.47128	9016.82	-0.06654	8993.78	-0.20048
9025.92	0.34513	-0.7033	-0.98568	8994.13	0.11738	8994.32	-0.47312	9017.36	-0.06969	8994.09	-0.22525
9026.75	0.3398	-0.7018	-0.98153	8994.42	0.10744	8994.62	-0.47199	9017.95	-0.07187	8994.39	-0.24189
9028.01	0.33585	-0.70114	-0.97708	8994.7	0.09699	8994.9	-0.47503	9018.38	-0.07257	8994.71	-0.25805
9028.87	0.33085	-0.7006	-0.9726	8995	0.09161	8995.19	-0.47822	9018.91	-0.07555	8995.03	-0.26989
9029.83	0.33244	-0.69907	-0.97046	8995.28	0.0925	8995.48	-0.48789	9019.81	-0.0824	8995.33	-0.27752
9030.95	0.33364	-0.69706	-0.96827	8995.61	0.09833	8995.82	-0.49756	9020.82	-0.09014	8995.62	-0.27991
9031.91	0.33562	-0.69463	-0.96613	8995.94	0.10737	8996.13	-0.50419	9021.88	-0.09398	8995.92	-0.28295
9032.92	0.33903	-0.69238	-0.96458	8996.25	0.11326	8996.45	-0.50983	9022.81	-0.09814	8996.18	-0.28923
9033.78	0.34254	-0.69242	-0.96607	8996.57	0.11626	8996.77	-0.5107	9023.8	-0.09512	8996.46	-0.29252
9034.99	0.34544	-0.69277	-0.96611	8996.87	0.11868	8997.06	-0.51226	9025.04	-0.0897	8996.73	-0.29531
9035.89	0.34777	-0.69175	-0.96332	8997.15	0.11923	8997.35	-0.5157	9025.89	-0.08953	8997.03	-0.29968
9036.79	0.3509	-0.69286	-0.96532	8997.46	0.12111	8997.66	-0.51713	9026.82	-0.08975	8997.35	-0.30566
9038.01	0.3532	-0.69278	-0.96507	8997.74	0.12266	8997.94	-0.52245	9027.81	-0.0879	8997.67	-0.30861
9038.89	0.3549	-0.6919	-0.96418	8998.03	0.12482	8998.24	-0.52669	9028.87	-0.08564	8997.98	-0.31191
9039.9	0.35514	-0.69166	-0.9659	8998.31	0.13054	8998.51	-0.53038	9029.82	-0.08431	8998.3	-0.31272
9040.85	0.35293	-0.69156	-0.96859	8998.61	0.13835	8998.81	-0.53211	9030.79	-0.08093	8998.62	-0.31813
9041.95	0.3512	-0.69127	-0.97087	8998.9	0.14768	8999.11	-0.5302	9032.04	-0.07762	8998.91	-0.32046
9042.93	0.34914	-0.68992	-0.97154	8999.22	0.15644	8999.41	-0.53207	9032.88	-0.07551	8999.23	-0.32346
9043.77	0.34836	-0.69198	-0.97326	8999.52	0.16398	8999.7	-0.53043	9033.81	-0.07306	8999.53	-0.3298
9045.04	0.34914	-0.69405	-0.97343	8999.83	0.16968	9000.02	-0.52746	9034.79	-0.06783	8999.8	-0.34219
9045.9	0.35067	-0.69649	-0.97279	9000.12	0.17244	9000.32	-0.52476	9035.89	-0.06525	9000.08	-0.35429
9046.88	0.35298	-0.70012	-0.97429	9000.45	0.17346	9000.63	-0.52296	9036.82	-0.06342	9000.38	-0.36416
9047.94	0.35462	-0.70295	-0.97563	9000.73	0.176	9000.93	-0.52938	9037.78	-0.06398	9000.64	-0.37769
9048.95	0.35454	-0.70485	-0.97711	9001.06	0.17788	9001.25	-0.5363	9038.98	-0.0675	9000.94	-0.38035
9049.95	0.35425	-0.70619	-0.97937	9001.33	0.1813	9001.52	-0.5346	9039.96	-0.06791	9001.27	-0.38654
9050.78	0.35299	-0.70472	-0.98108	9001.62	0.17992	9001.82	-0.52195	9040.77	-0.06551	9001.58	-0.39217
9052.02	0.35062	-0.70304	-0.98244	9001.89	0.17015	9002.1	-0.51653	9041.84	-0.06625	9001.9	-0.38627
9052.9	0.35009	-0.70207	-0.98468	9002.19	0.15347	9002.4	-0.51762	9042.88	-0.06793	9002.23	-0.3863
9053.84	0.3507	-0.7008	-0.98498	9002.53	0.13701	9002.71	-0.51402	9043.84	-0.06688	9002.51	-0.38426
9055.01	0.35192	-0.70009	-0.98539	9002.84	0.12661	9003.03	-0.51008	9044.79	-0.06954	9002.84	-0.37823
9055.93	0.35422	-0.69992	-0.98574	9003.16	0.12192	9003.35	-0.50533	9045.98	-0.07294	9003.16	-0.37505
9056.94	0.35538	-0.70025	-0.98565	9003.47	0.11942	9003.66	-0.50495	9046.99	-0.07396	9003.41	-0.37834
9057.82	0.35543	-0.70096	-0.9848	9003.74	0.11698	9003.96	-0.50427	9047.8	-0.07542	9003.71	-0.38609
9059	0.35532	-0.70116	-0.98557	9004.08	0.11444	9004.25	-0.50283	9048.79	-0.07694	9003.98	-0.3922
9059.92	0.35704	-0.70164	-0.98553	9004.34	0.1119	9004.57	-0.5026	9049.87	-0.07739	9004.25	-0.3911
9060.81	0.35495	-0.70148	-0.98365	9004.63	0.10832	9004.84	-0.50101	9050.83	-0.07658	9004.54	-0.37643
9062.05	0.35263	-0.70121	-0.98463	9004.93	0.1035	9005.15	-0.50194	9051.77	-0.07635	9004.84	-0.37116
9062.93	0.35218	-0.70064	-0.98537	9005.2	0.0986	9005.41	-0.50103	9052.93	-0.07678	9005.16	-0.36443
9063.94	0.35378	-0.69944	-0.98347	9005.52	0.09794	9005.71	-0.50114	9054.06	-0.07684	9005.49	-0.35155
9064.91	0.35568	-0.69881	-0.98246	9005.81	0.10262	9006	-0.49983	9054.81	-0.07521	9005.79	-0.34729
9066	0.35504	-0.69843	-0.98315	9006.12	0.10652	9006.33	-0.49837	9055.8	-0.07414	9006.11	-0.34377
9066.96	0.35601	-0.69791	-0.98466	9006.41	0.11094	9006.62	-0.49826	9056.89	-0.07401	9006.43	-0.33176
9067.81	0.35575	-0.69753	-0.98288	9006.74	0.11448	9006.93	-0.49731	9057.83	-0.07269	9006.74	-0.32638
9069.06	0.35499	-0.69742	-0.98206	9007.02	0.11711	9007.23	-0.49698	9058.78	-0.07279	9007.04	-0.32693
9069.93	0.3544	-0.69734	-0.98325	9007.34	0.11891	9007.57	-0.49457	9059.89	-0.07545	9007.34	-0.32237
9070.9	0.35258	-0.6975	-0.98356	9007.64	0.11851	9007.83	-0.49595	9061.15	-0.07679	9007.62	-0.3167
9071.95	0.35066	-0.69764	-0.98238	9007.93	0.11794	9008.13	-0.49595	9061.8	-0.0788	9007.87	-0.31538
9072.98	0.34728	-0.69793	-0.98115	9008.23	0.11571	9008.44	-0.49417	9062.8	-0.08212	9008.14	-0.31723
9073.97	0.34465	-0.69815	-0.9822	9008.52	0.11255	9008.7	-0.49393	9063.87	-0.08451	9008.44	-0.31542
9074.8	0.3445	-0.69827	-0.98164	9008.8	0.11142	9009	-0.49205	9064.83	-0.08832	9008.75	-0.3109
9076.05	0.34172	-0.69865	-0.98179	9009.1	0.1133	9009.29	-0.49454	9065.77	-0.09036	9009.06	-0.30706
9076.93	0.33896	-0.69877	-0.98192	9009.4	0.11818	9009.62	-0.49592	9066.92	-0.08807	9009.39	-0.30582
9077.88	0.34081	-0.69892	-0.98105	9009.73	0.12377	9009.93	-0.49712	9068.14	-0.0876	9009.71	-0.30031
9078.99	0.34107	-0.69943	-0.98103	9010.06	0.12835	9010.25	-0.49957	9068.82	-0.09121	9010	-0.29255
9079.96	0.34088	-0.70029	-0.98109	9010.37	0.1306	9010.56	-0.49899	9069.8	-0.09169	9010.32	-0.29428
9080.96	0.34081	-0.70037	-0.98109	9010.66	0.132	9010.88	-0.50064	9070.87	-0.08911	9010.62	-0.29924
9081.82	0.34282	-0.69928	-0.98075	9010.96	0.13326	9011.15	-0.50092	9071.86	-0.08946	9010.95	-0.29484
9083.05	0.34359	-0.6998	-0.98094	9011.25	0.13416	9011.45	-0.50148	9072.77	-0.08954	9011.22	-0.28962
9083.94	0.34297	-0.70126	-0.98164	9011.57	0.13502	9011.74	-0.50165	9073.91	-0.08586	9011.49	-0.29065
9084.87	0.34433	-0.70184	-0.98136	9011.84	0.13651	9012.04	-0.50193	9075.15	-0.08439	9011.78	-0.2868
9086.04	0.34599	-0.70264	-0.98146	9012.13	0.13795	9012.33	-0.5044	9075.82	-0.08632	9012.07	-0.2832
9086.96	0.34705	-0.70376	-0.98124	9012.42	0.13939	9012.6	-0.504	9076.81	-0.08567	9012.34	-0.28495
9087.96	0.3477	-0.70455	-0.9808	9012.72	0.14041	9012.92	-0.50546	9077.86	-0.08333	9012.65	-0.28745
9088.83	0.34777	-0.70434	-0.98058	9013.01	0.14097	9013.2	-0.50562	9078.86	-0.08372	9012.98	-0.2846
9090.03	0.34578	-0.7047	-0.98056	9013.32	0.14132	9013.5	-0.50545	9079.79	-0.08388	9013.27	-0.28385
9090.94	0.34311	-0.70589	-0.98093	9013.63	0.14181	9013.83	-0.50155	9080.89	-0.08163	9013.59	-0.28298
9091.85	0.34323	-0.705	-0.98051	9013.92	0.14279	9014.11	-0.49351	9082.15	-0.08073	9013.9	-0.2804
9093.07	0.34327	-0.70472	-0.98046	9014.23	0.14305	9014.44	-0.49706	9082.84	-0.08115	9014.22	-0.28295
9093.95	0.34266	-0.70514	-0.98067	9014.54	0.14319	9014.71	-0.50455	9083.79	-0.08075	9014.55	-0.28626
9094.96	0.34261	-0.70516	-0.98111	9014.85	0.14397	9015.05	-0.50826	9084.86	-0.0807	9014.86	-0.28495
9095.85	0.34465	-0.70458	-0.98112	9015.12	0.1454	9015.34	-0.50804	9085.87	-0.07923	9015.12	-0.28276
9097.02	0.3467	-0.70405	-0.98026	9015.41	0.1482	9015.61	-0.50778	9086.79	-0.07559	9015.4	-0.28539
9097.95	0.34877	-0.70405	-0.97999	9015.7	0.15127	9015.9	-0.5113	9087.91	-0.0761	9015.69	-0.28098
9098.83	0.35081	-0.70333	-0.98011	9015.99	0.15377	9016.18	-0.51252	9089.15	-0.07714	9015.93	-0.27621
9100.08	0.35215	-0.70297	-0.98042	9016.31	0.15366	9016.51	-0.5142	9089.85	-0.07575	9016.25	-0.28339
9100.95	0.35355	-0.70279	-0.98062	9016.62	0.15174	9016.8	-0.51186	9090.79	-0.07538	9016.55	-0.28925
9101.96	0.35506	-0.70202	-0.98028	9016.96	0.14946	9017.16	-0.51055	9091.84	-0.07578	9016.88	-0.28299
9102.91	0.356	-0.70124	-0.98009	9017.25	0.14714	9017.45	-0.50866	9092.87	-0.07607	9017.2	-0.28801
9104.03	0.35666	-0.70083	-0.98013	9017.57	0.14709	9017.75	-0.50736	9093.78	-0.07669	9017.48	-0.29639
9104.99	0.35756	-0.70051	-0.98022	9017.86	0.14664	9018.11	-0.50921	9094.89	-0.07772	9017.78	-0.29752
9105.83	0.35576	-0.70002	-0.97992	9018.16	0.14702	9018.33	-0.50832	9096.15	-0.07796	9018.12	-0.30076
9107.1	0.35587	-0.69928	-0.97969	9018.47	0.14803	9018.68	-0.50955	9096.89	-0.07792	9018.44	-0.2934
9107.96	0.35623	-0.69838	-0.97978	9018.72	0.14891	9018.93	-0.51012	9097.8	-0.07865	9018.72	-0.29912
9108.95	0.35519	-0.69783	-0.97991	9019.03	0.15148	9019.23	-0.5116	9098.85	-0.07943	9019.03	-0.3052
9109.94	0.3538	-0.69763	-0.98005	9019.32	0.1531	9019.52	-0.51083	9099.86	-0.07961	9019.3	-0.29983
9111.03	0.35315	-0.69734	-0.98034	9020.3	0.1516	9020.5	-0.5083	9100.8	-0.07983	9019.58	-0.30377
9112	0.35226	-0.69682	-0.98071	9021.39	0.14952	9021.58	-0.50645	9101.84	-0.07962	9019.86	-0.30823
9112.83	0.35044	-0.69731	-0.98058	9022.35	0.15	9022.53	-0.50703	9103.11	-0.07905	9020.14	-0.31454
9114.1	0.35023	-0.6973	-0.98016	9023.28	0.14683	9023.47	-0.50653	9103.9	-0.07834	9020.45	-0.31882
9114.96	0.34983	-0.69741	-0.98006	9024.42	0.13992	9024.59	-0.50329	9104.82	-0.07808	9020.77	-0.31596
9115.94	0.34947	-0.69798	-0.97954	9025.63	0.1352	9025.8	-0.50226	9105.84	-0.07832	9021.07	-0.31617
9116.97	0.34917	-0.69866	-0.97938	9026.31	0.12705	9026.53	-0.50307	9106.86	-0.07745	9021.39	-0.31618
9118.02	0.34974	-0.69891	-0.97959	9027.3	0.12161	9027.52	-0.50161	9107.8	-0.07613	9021.7	-0.31664
9119	0.35154	-0.69894	-0.97846	9028.37	0.11951	9028.57	-0.50044	9108.8	-0.07666	9022.03	-0.31982
9119.84	0.35266	-0.69928	-0.97825	9029.34	0.11625	9029.54	-0.49917	9110.03	-0.07753	9022.33	-0.32101
9121.12	0.35397	-0.69949	-0.97842	9030.27	0.11703	9030.47	-0.49718	9110.88	-0.07644	9022.64	-0.32132
9121.99	0.35665	-0.69969	-0.97804	9031.45	0.1229	9031.63	-0.49684	9111.82	-0.07598	9022.92	-0.32229
9122.96	0.35788	-0.69964	-0.97773	9032.59	0.12553	9032.78	-0.49564	9112.8	-0.0769	9023.19	-0.32234
9124.01	0.35852	-0.69988	-0.97782	9033.33	0.12569	9033.51	-0.49333	9113.88	-0.07692	9023.48	-0.32621
9125.03	0.35931	-0.70004	-0.97778	9034.31	0.12833	9034.51	-0.49333	9114.84	-0.0762	9023.77	-0.33619
9126.02	0.36118	-0.69952	-0.97666	9035.36	0.13187	9035.58	-0.49331	9115.76	-0.0767	9024.04	-0.33455
9126.85	0.35999	-0.69942	-0.97719	9036.36	0.13469	9036.55	-0.49189	9116.91	-0.07812	9024.35	-0.33108
9128.11	0.35761	-0.69978	-0.97769	9037.28	0.13713	9037.47	-0.49208	9118.07	-0.07838	9024.68	-0.32664
9128.98	0.35286	-0.70036	-0.97949	9038.44	0.13811	9038.63	-0.4945	9118.82	-0.07927	9024.99	-0.32367
9131.03	0.35179	-0.69979	-0.97897	9039.6	0.13875	9039.81	-0.4948	9119.82	-0.08029	9025.29	-0.32693
9133.03	0.35004	-0.69925	-0.97767	9040.3	0.13963	9040.52	-0.49232	9120.87	-0.08043	9025.6	-0.32544
9135.14	0.34595	-0.69992	-0.9808	9041.33	0.13824	9041.53	-0.49242	9121.84	-0.08168	9025.92	-0.32264
9136.96	0.34597	-0.69881	-0.98007	9042.35	0.13568	9042.56	-0.49305	9122.76	-0.08334	9026.24	-0.31779
9139.05	0.3459	-0.69844	-0.97894	9043.35	0.13352	9043.56	-0.493	9123.92	-0.08241	9026.55	-0.31763
9140.88	0.34221	-0.69977	-0.98153	9044.29	0.13316	9044.48	-0.49432	9125.12	-0.08217	9026.81	-0.3177
9143.01	0.34226	-0.70018	-0.98003	9045.4	0.13476	9045.67	-0.49626	9125.83	-0.08452	9027.1	-0.31511
9145.07	0.34136	-0.70058	-0.98023	9046.62	0.13641	9046.8	-0.49806	9126.82	-0.08469	9027.39	-0.31642
9147.06	0.34016	-0.70125	-0.98081	9047.33	0.13918	9047.54	-0.49902	9127.86	-0.08385	9027.65	-0.31808
9149.16	0.34034	-0.70116	-0.9805	9048.32	0.14047	9048.51	-0.50024	9128.87	-0.08485	9027.95	-0.30969
9151	0.33868	-0.70223	-0.98224	9049.35	0.13991	9049.56	-0.50109	9130.97	-0.08435	9028.26	-0.31193
9153.08	0.34006	-0.70169	-0.98195	9050.36	0.13863	9050.54	-0.50132	9133.18	-0.08396	9028.57	-0.31582
9154.89	0.34327	-0.70014	-0.98008	9051.28	0.13658	9051.48	-0.50172	9134.81	-0.08429	9028.89	-0.30499
9157.03	0.3456	-0.70159	-0.98074	9052.43	0.13515	9052.64	-0.50063	9136.82	-0.08291	9029.21	-0.30424
9159.07	0.34901	-0.70131	-0.98213	9053.62	0.13502	9053.79	-0.50019	9138.94	-0.08167	9030.2	-0.29968
9161.1	0.35146	-0.7008	-0.98327	9054.33	0.13608	9054.55	-0.5002	9140.85	-0.07856	9031.27	-0.29236
9163.19	0.35613	-0.70005	-0.98192	9055.3	0.13787	9055.52	-0.49923	9142.88	-0.07616	9032.07	-0.28559
9165.03	0.35859	-0.69961	-0.98161	9056.37	0.13939	9056.55	-0.5006	9144.81	-0.07628	9033.13	-0.28181
9167.12	0.35776	-0.7001	-0.98336	9057.36	0.1413	9057.56	-0.50222	9147.33	-0.07619	9034.29	-0.28079
9168.93	0.35599	-0.70067	-0.98399	9058.29	0.14206	9058.48	-0.50122	9148.78	-0.07715	9035.24	-0.27638
9171.07	0.35432	-0.70054	-0.98328	9059.41	0.14002	9059.65	-0.50047	9150.84	-0.07915	9036.06	-0.27381
9173.04	0.35328	-0.70022	-0.98125	9060.64	0.13873	9060.8	-0.50067	9153.06	-0.07984	9037.17	-0.27897
9175.1	0.35114	-0.69957	-0.98057	9061.35	0.13911	9061.56	-0.50194	9154.98	-0.08047	9038.35	-0.28122
9177.22	0.35019	-0.69919	-0.98	9062.31	0.13899	9062.52	-0.50166	9156.86	-0.08124	9039.22	-0.27849
9179.09	0.34917	-0.70048	-0.97979	9063.36	0.13842	9063.55	-0.5012	9158.79	-0.0803	9040.05	-0.27974
9181.17	0.34864	-0.70008	-0.97936	9064.35	0.13894	9064.55	-0.50101	9161.23	-0.07951	9041.16	-0.28352
9182.98	0.34755	-0.70055	-0.97909	9065.3	0.14003	9065.49	-0.50034	9162.77	-0.07875	9042.34	-0.28608
9185.11	0.34926	-0.70067	-0.97833	9066.39	0.1396	9066.59	-0.50029	9164.88	-0.07812	9043.2	-0.28502
9187.01	0.35026	-0.69936	-0.97833	9067.62	0.13939	9067.82	-0.49956	9166.95	-0.07775	9044.07	-0.28536
9189.12	0.34922	-0.70032	-0.97969	9068.38	0.14106	9068.57	-0.4997	9169.22	-0.07886	9045.16	-0.28742
9191.22	0.34882	-0.70059	-0.9798	9069.33	0.14113	9069.52	-0.49989	9170.81	-0.07718	9046.34	-0.28701
9193.14	0.34761	-0.7012	-0.98176	9070.33	0.13912	9070.54	-0.49961	9172.82	-0.07733	9047.16	-0.28764
9195.22	0.34786	-0.70172	-0.98296	9071.36	0.13688	9071.56	-0.50008	9174.95	-0.08006	9048.08	-0.28894
9197.03	0.35041	-0.70011	-0.98003	9072.29	0.13401	9072.49	-0.49969	9176.86	-0.08003	9049.23	-0.28967
9199.15	0.35248	-0.70054	-0.97941	9073.4	0.13207	9073.59	-0.50004	9178.91	-0.08013	9050.33	-0.29136
9200.99	0.35423	-0.70107	-0.98074	9074.61	0.13113	9074.78	-0.50001	9180.78	-0.08037	9051.16	-0.2904
9203.13	0.3553	-0.70024	-0.98084	9075.36	0.12786	9075.55	-0.50006	9183.35	-0.08103	9052.08	-0.29118
9205.16	0.35387	-0.7009	-0.98089	9076.32	0.12533	9076.52	-0.5006	9184.8	-0.08105	9053.22	-0.29442
9207.16	0.352	-0.70145	-0.98154	9077.34	0.12541	9077.56	-0.50042	9186.88	-0.08164	9054.31	-0.29486
9209.26	0.35091	-0.70111	-0.98129	9078.36	0.12531	9078.55	-0.50063	9189.04	-0.08265	9055.14	-0.29562
9211.11	0.34942	-0.7013	-0.97979	9079.3	0.1249	9079.51	-0.50048	9191.11	-0.08322	9056.09	-0.29597
9213.19	0.34871	-0.70108	-0.98014	9080.37	0.12761	9080.57	-0.50062	9192.83	-0.08441	9057.24	-0.2977
9215.01	0.34805	-0.70143	-0.98085	9081.59	0.12955	9081.81	-0.50065	9194.79	-0.08411	9058.29	-0.30193
9217.14	0.34731	-0.70077	-0.98014	9082.36	0.12823	9082.6	-0.50055	9196.98	-0.08416	9059.14	-0.30204
9219.07	0.34725	-0.70076	-0.97905	9083.33	0.12744	9083.51	-0.50151	9198.85	-0.08442	9060.11	-0.30225
9221.16	0.34656	-0.7004	-0.97797	9084.34	0.12877	9084.53	-0.50127	9200.89	-0.08442	9061.24	-0.30531
9223.25	0.34525	-0.69974	-0.97831	9085.35	0.13023	9085.58	-0.50194	9202.81	-0.08292	9062.31	-0.30851
9225.17	0.34582	-0.70004	-0.97935	9086.32	0.1313	9086.51	-0.50244	9205.37	-0.08146	9063.1	-0.30987
9227.26	0.3448	-0.70062	-0.98028	9087.32	0.13294	9087.52	-0.50128	9206.78	-0.08069	9064.11	-0.31003
9229.09	0.34426	-0.70161	-0.98284	9088.59	0.13345	9088.8	-0.50145	9208.85	-0.08041	9065.27	-0.31128
9232.17	0.34557	-0.70107	-0.98156	9089.37	0.13199	9089.6	-0.50253	9211.03	-0.07987	9066.3	-0.31185
9235.14	0.34729	-0.70017	-0.98079	9090.32	0.12995	9090.53	-0.50359	9213.05	-0.07931	9067.08	-0.30963
9238.21	0.34938	-0.69943	-0.9809	9091.32	0.12879	9091.53	-0.50303	9214.89	-0.07944	9068.12	-0.30991
9241.27	0.34993	-0.6999	-0.97999	9092.35	0.12812	9092.57	-0.50271	9216.81	-0.07928	9069.27	-0.31055
9244.04	0.35046	-0.7006	-0.98029	9093.33	0.12687	9093.53	-0.50312	9219.01	-0.07887	9070.27	-0.31118
9247.07	0.35065	-0.70008	-0.98042	9094.31	0.12853	9094.49	-0.50192	9220.85	-0.07901	9071.09	-0.31016
9250.18	0.35017	-0.69975	-0.97951	9095.56	0.1307	9095.73	-0.50167	9222.89	-0.07907	9072.14	-0.30928
9253.01	0.3501	-0.70005	-0.97957	9096.4	0.13117	9096.58	-0.5018	9224.8	-0.07898	9073.29	-0.30841
9256.2	0.35034	-0.69998	-0.98034	9097.34	0.13211	9097.53	-0.5021	9227.34	-0.07873	9074.27	-0.30874
9259.28	0.35049	-0.70017	-0.98013	9098.32	0.13435	9098.54	-0.50208	9228.76	-0.07833	9075.1	-0.30926
9262.03	0.3506	-0.70101	-0.98114	9099.37	0.13638	9099.58	-0.50103	9230.85	-0.07846	9076.1	-0.3068
9265.08	0.35085	-0.70028	-0.98105	9100.34	0.13862	9100.53	-0.50139	9233.05	-0.07865	9077.26	-0.30557
9268.16	0.35063	-0.69995	-0.98077	9101.27	0.13975	9101.48	-0.50097	9235.07	-0.07903	9078.29	-0.30522
9271.13	0.35091	-0.70053	-0.98123	9102.43	0.13949	9102.63	-0.50034	9236.86	-0.0792	9079.08	-0.30528
9274.21	0.35075	-0.70028	-0.981	9103.57	0.14038	9103.79	-0.50045	9238.8	-0.07926	9080.14	-0.30435
9277.24	0.35025	-0.70103	-0.98195	9104.32	0.14252	9104.5	-0.49981	9241.02	-0.07974	9081.27	-0.30408
9280.01	0.35034	-0.70103	-0.98135	9105.31	0.14244	9105.5	-0.49998	9242.85	-0.08007	9082.27	-0.30223
9283.1	0.35028	-0.70032	-0.98042	9106.35	0.14146	9106.57	-0.4996	9244.91	-0.08016	9083.08	-0.30205
9286.15	0.34991	-0.69987	-0.98	9107.36	0.14166	9107.54	-0.49867	9246.81	-0.08002	9084.17	-0.30255
9289.14	0.34999	-0.69968	-0.97879	9108.27	0.14078	9108.47	-0.49846	9249.34	-0.08031	9085.29	-0.30104
9292.23	0.35053	-0.70091	-0.97987	9109.42	0.13872	9109.62	-0.49963	9250.74	-0.08083	9086.25	-0.29913
9295.18	0.35003	-0.70081	-0.98141	9110.62	0.13808	9110.81	-0.50031	9252.85	-0.08085	9087.1	-0.29824
9297.99	0.34971	-0.70049	-0.98072	9111.31	0.13816	9111.52	-0.49754	9255.06	-0.08095	9088.15	-0.30038
9301.14	0.34867	-0.70073	-0.98044	9112.32	0.13727	9112.52	-0.49774	9257.1	-0.081	9089.31	-0.30089
9304.13	0.34771	-0.69998	-0.98025	9113.38	0.13599	9113.58	-0.49885	9258.84	-0.08103	9090.23	-0.29817
9307.16	0.34828	-0.70021	-0.98006	9114.35	0.13514	9114.55	-0.49833	9260.83	-0.08095	9091.08	-0.29758
9310.26	0.34831	-0.70061	-0.98061	9115.27	0.13468	9115.47	-0.4989	9262.92	-0.08072	9092.15	-0.29815
9313.06	0.34877	-0.70046	-0.98101	9116.45	0.13471	9116.66	-0.49903	9264.89	-0.08017	9093.3	-0.29723
9316.03	0.34871	-0.70081	-0.98106	9117.61	0.13492	9117.81	-0.49928	9266.92	-0.0805	9094.22	-0.29673
9319.15	0.3483	-0.70051	-0.98087	9118.34	0.13554	9118.53	-0.49938	9268.79	-0.0807	9095.08	-0.2971
9322.12	0.34917	-0.70019	-0.98053	9119.33	0.13669	9119.51	-0.49933	9271.33	-0.07986	9096.18	-0.29747
9325.19	0.34995	-0.70066	-0.97999	9120.36	0.13803	9120.56	-0.49955	9272.75	-0.07997	9097.3	-0.297
9328.21	0.3503	-0.7005	-0.98056	9121.37	0.14028	9121.56	-0.49968	9274.88	-0.08107	9098.23	-0.29585
9330.98	0.34893	-0.70019	-0.98069	9122.3	0.14281	9122.49	-0.50014	9276.97	-0.08095	9099.08	-0.29471
9334.1	0.34838	-0.70027	-0.9801	9123.39	0.14254	9123.57	-0.4995	9279.24	-0.08051	9100.15	-0.29779
9337.12	0.34907	-0.70032	-0.98016	9124.61	0.14245	9124.82	-0.49963	9281.95	-0.08073	9101.3	-0.30067
9340.14	0.34887	-0.70033	-0.9805	9125.38	0.14557	9125.58	-0.49982	9285.11	-0.08048	9102.23	-0.29666
9343.26	0.34877	-0.70043	-0.98058	9126.33	0.14661	9126.53	-0.49988	9287.84	-0.08019	9103.07	-0.29605
9346.04	0.35037	-0.70016	-0.98059	9127.35	0.14447	9127.54	-0.49993	9290.8	-0.08023	9104.18	-0.29772
9349.01	0.35099	-0.70034	-0.98062	9128.37	0.14255	9128.56	-0.49928	9294.2	-0.08046	9105.33	-0.29785
9352.13	0.34949	-0.70063	-0.98048	9129.3	0.13914	9129.51	-0.49982	9296.94	-0.08118	9106.19	-0.29821
9355.09	0.35029	-0.70018	-0.98013	9131.44	0.13628	9131.62	-0.49973	9300.06	-0.08097	9107.08	-0.29771
9358.19	0.35087	-0.70032	-0.98027	9133.37	0.13354	9133.59	-0.49956	9302.87	-0.08102	9108.19	-0.29745
9361.14	0.3496	-0.70068	-0.98033	9135.41	0.13174	9135.6	-0.49974	9305.8	-0.08119	9109.32	-0.29983
9363.96	0.34932	-0.70038	-0.98001	9137.31	0.13129	9137.53	-0.49947	9309.22	-0.0809	9110.2	-0.30111
9367.12	0.35053	-0.70021	-0.97999	9139.81	0.13038	9140.02	-0.49985	9311.95	-0.08109	9111.08	-0.29987
9370.08	0.35147	-0.70025	-0.9796	9141.29	0.12803	9141.48	-0.49976	9315.08	-0.08098	9112.17	-0.30004
9373.16	0.34973	-0.70052	-0.97991	9143.36	0.12687	9143.56	-0.49962	9317.85	-0.08066	9113.34	-0.29936
9376.2	0.34988	-0.70032	-0.9801	9145.56	0.12638	9145.75	-0.50039	9320.79	-0.0802	9114.2	-0.2992
9378.94	0.35018	-0.70011	-0.98006	9147.51	0.12555	9147.69	-0.5003	9324.2	-0.08003	9115.04	-0.29821
9383.03	0.34913	-0.70041	-0.98059	9149.36	0.12418	9149.58	-0.5005	9326.94	-0.07978	9116.17	-0.29808
9387.15	0.34975	-0.7003	-0.98054	9151.3	0.1258	9151.49	-0.49968	9330.1	-0.07966	9117.34	-0.29985
9391.22	0.34979	-0.70022	-0.98044	9153.64	0.12669	9153.86	-0.50149	9332.88	-0.07986	9118.2	-0.2998
9395.19	0.34969	-0.7002	-0.98039	9155.32	0.12791	9155.51	-0.50225	9335.82	-0.07972	9119.07	-0.2971
9399.15	0.34966	-0.70034	-0.98062	9157.38	0.13119	9157.59	-0.50007	9339.22	-0.07982	9120.18	-0.29819
9403.11	0.34946	-0.70038	-0.98068	9159.4	0.13499	9159.64	-0.50051	9341.95	-0.07982	9121.3	-0.29938
9407.08	0.34889	-0.70025	-0.98048	9161.72	0.13844	9161.91	-0.50039	9345.12	-0.07988	9122.21	-0.2977
9411.07	0.34911	-0.70009	-0.98026	9163.31	0.14178	9163.51	-0.50039	9347.86	-0.08009	9123.09	-0.29777
9415.08	0.34908	-0.70029	-0.9805	9165.32	0.14269	9165.52	-0.50043	9350.8	-0.08002	9124.18	-0.2992
9419.1	0.34864	-0.7005	-0.98076	9167.5	0.14245	9167.7	-0.50011	9354.21	-0.08018	9125.29	-0.29808
9423.07	0.34941	-0.70027	-0.98039	9169.39	0.14151	9169.58	-0.50051	9356.96	-0.08068	9126.18	-0.29777
9427.01	0.35004	-0.70017	-0.98063	9171.38	0.1403	9171.61	-0.49933	9360.14	-0.08076	9127.08	-0.29893
9430.95	0.35044	-0.70024	-0.98057	9173.31	0.13773	9173.49	-0.49997	9362.85	-0.08066	9128.16	-0.29861
9434.91	0.3501	-0.7001	-0.98017	9175.8	0.13607	9175.99	-0.50137	9365.81	-0.08061	9129.35	-0.2981
9438.96	0.34932	-0.70019	-0.98049	9177.26	0.13487	9177.48	-0.50019	9369.22	-0.08067	9131.03	-0.2985
9443.07	0.34956	-0.70043	-0.98033	9179.36	0.13402	9179.57	-0.50028	9371.96	-0.08081	9133.32	-0.30042
9447.16	0.35007	-0.70034	-0.98026	9181.51	0.13391	9181.74	-0.5002	9375.15	-0.08085	9135.06	-0.30066
9451.2	0.34899	-0.70042	-0.98055	9183.58	0.13422	9183.79	-0.49972	9377.86	-0.08088	9137.33	-0.30055
9455.18	0.34934	-0.70029	-0.98022	9185.33	0.13442	9185.53	-0.50062	9380.81	-0.08063	9139.07	-0.30073
9459.13	0.35034	-0.70021	-0.98022	9187.31	0.13457	9187.51	-0.50067	9384.17	-0.0804	9141.26	-0.30066
9463.09	0.34938	-0.70038	-0.98033	9189.44	0.13442	9189.65	-0.50023	9386.92	-0.08046	9143.07	-0.30059
9467.06	0.34926	-0.70046	-0.98022	9191.33	0.13387	9191.55	-0.50033	9390.11	-0.08043	9145.37	-0.30057
9471.05	0.35021	-0.7003	-0.9801	9193.4	0.13348	9193.59	-0.50031	9392.93	-0.0804	9147.08	-0.30143
9475	0.34997	-0.70026	-0.98021	9195.32	0.13428	9195.51	-0.5005	9395.81	-0.08018	9149.32	-0.30171
9479.02	0.3497	-0.70027	-0.98024	9197.81	0.13566	9198.02	-0.50021	9399.1	-0.0802	9151.08	-0.30144
9483.04	0.35005	-0.70022	-0.98011	9199.27	0.13789	9199.48	-0.50032	9401.89	-0.08038	9153.29	-0.30166
9487.05	0.35153	-0.69973	-0.98023	9201.36	0.13949	9201.57	-0.50046	9404.98	-0.08017	9155.11	-0.30141
9491.03	0.3509	-0.70016	-0.98022	9203.55	0.13988	9203.77	-0.50023	9408.05	-0.08003	9157.4	-0.30096
9494.99	0.35016	-0.70005	-0.97981	9205.5	0.13917	9205.69	-0.50041	9410.82	-0.07998	9159.02	-0.30104
9498.93	0.3505	-0.69972	-0.97953	9207.36	0.13784	9207.58	-0.50039	9413.96	-0.08008	9161.3	-0.30075
9502.87	0.35027	-0.70013	-0.98012	9209.29	0.13592	9209.5	-0.50029	9416.88	-0.08025	9163.07	-0.30157
9506.85	0.34938	-0.70059	-0.98075	9211.57	0.13489	9211.78	-0.50041	9419.85	-0.07999	9165.3	-0.30218
9510.84	0.34952	-0.70047	-0.98023	9213.33	0.13412	9213.54	-0.50049	9423.16	-0.07987	9167.09	-0.30152
9514.87	0.35089	-0.69995	-0.98026	9215.39	0.1333	9215.6	-0.50064	9425.88	-0.08007	9169.36	-0.30131
9518.95	0.35	-0.69968	-0.97989	9217.35	0.1328	9217.58	-0.50022	9429.01	-0.08012	9171.05	-0.30165
9523.02	0.34958	-0.69954	-0.97945	9219.78	0.13208	9220.01	-0.50028	9432.97	-0.08029	9173.32	-0.3024
9527.09	0.34888	-0.70081	-0.98092	9221.29	0.1307	9221.49	-0.50048	9436.92	-0.08046	9175.06	-0.30208
9531.13	0.34888	-0.70082	-0.98126	9223.33	0.1302	9223.53	-0.50044	9440.9	-0.08032	9177.32	-0.30159
9535.1	0.35158	-0.6993	-0.97828	9225.55	0.13022	9225.8	-0.50044	9444.94	-0.08038	9179.06	-0.30143
9539.1	0.35074	-0.69943	-0.97938	9227.51	0.13014	9227.68	-0.5001	9448.88	-0.0805	9181.32	-0.3007
9543.05	0.3482	-0.70066	-0.98187	9229.4	0.12989	9229.58	-0.50045	9452.97	-0.08053	9183.09	-0.30065
9547.02	0.35018	-0.69982	-0.97884	9231.32	0.13101	9231.52	-0.50023	9456.86	-0.0806	9185.29	-0.30014
9551.02	0.35041	-0.69979	-0.97989	9233.53	0.13183	9233.75	-0.50007	9461.02	-0.08061	9187.12	-0.29963
9554.98	0.34929	-0.70057	-0.98139	9235.34	0.13255	9235.56	-0.50029	9464.76	-0.08052	9189.24	-0.30015
9558.96	0.35006	-0.69971	-0.97929	9237.38	0.13359	9237.58	-0.50006	9468.98	-0.08034	9191.13	-0.30084
9562.93	0.35	-0.70034	-0.97966	9239.33	0.13475	9239.52	-0.50006	9472.74	-0.08031	9193.32	-0.30071
9566.91	0.35023	-0.69978	-0.97923	9241.8	0.13549	9242.01	-0.49993	9477.02	-0.0803	9195.09	-0.30106
9570.93	0.35025	-0.69948	-0.9806	9243.29	0.13587	9243.48	-0.50002	9480.74	-0.08011	9197.29	-0.3
9574.92	0.34985	-0.70011	-0.97998	9245.35	0.13568	9245.57	-0.50007	9485.05	-0.08008	9199.08	-0.29839
9578.93	0.34979	-0.70049	-0.98021	9247.5	0.13536	9247.73	-0.49983	9488.75	-0.08017	9201.26	-0.299
9583.8	0.34975	-0.70073	-0.98133	9249.54	0.13518	9249.77	-0.49997	9493.06	-0.08018	9203.16	-0.29925
9589.02	0.35009	-0.7	-0.97978	9251.35	0.13528	9251.57	-0.49989	9496.75	-0.08023	9205.23	-0.29909
9593.92	0.35004	-0.69993	-0.97994	9253.32	0.13539	9253.51	-0.49994	9501.12	-0.0803	9207.17	-0.29974
9598.93	0.34999	-0.70013	-0.98016	9255.46	0.13544	9255.67	-0.50007	9504.77	-0.08032	9209.19	-0.30019
9603.81	0.3502	-0.69991	-0.97987	9257.35	0.13553	9257.55	-0.49989	9509.06	-0.08034	9211.18	-0.29946
9609.01	0.35008	-0.6996	-0.97993	9259.4	0.13572	9259.59	-0.50024	9512.9	-0.08031	9213.22	-0.29962
9613.91	0.35012	-0.69992	-0.98005	9261.32	0.13587	9261.5	-0.50008	9517.02	-0.08029	9215.15	-0.3009
9618.83	0.35018	-0.70021	-0.98006	9263.81	0.13604	9264	-0.49995	9520.99	-0.08021	9217.29	-0.30071
9623.98	0.35011	-0.70016	-0.98018	9265.27	0.13627	9265.49	-0.50033	9524.96	-0.08022	9219.13	-0.30077
9628.97	0.35022	-0.69998	-0.97962	9267.35	0.13623	9267.54	-0.50012	9529.05	-0.08038	9221.22	-0.30069
9633.94	0.35008	-0.69979	-0.97989	9269.51	0.13602	9269.72	-0.50038	9532.89	-0.08029	9223.21	-0.30117
9638.76	0.35011	-0.6998	-0.97993	9271.64	0.13587	9271.84	-0.50018	9537.11	-0.08025	9225.13	-0.30126
9644.06	0.35012	-0.6996	-0.97976	9273.35	0.13579	9273.53	-0.50012	9540.9	-0.08026	9227.26	-0.30057
9648.92	0.34999	-0.69983	-0.97995	9275.32	0.13558	9275.53	-0.50052	9545.06	-0.08027	9229.11	-0.30086
9653.9	0.34999	-0.70034	-0.97998	9277.48	0.13548	9277.7	-0.50024	9548.87	-0.08027	9231.28	-0.30087
9658.8	0.34993	-0.7	-0.97971	9279.41	0.13545	9279.59	-0.50039	9553.01	-0.08012	9233.07	-0.30038
9664.06	0.34993	-0.69976	-0.97963	9282.36	0.13545	9282.55	-0.50034	9556.89	-0.08003	9235.31	-0.30059
9668.93	0.35005	-0.69991	-0.98004	9285.44	0.13543	9285.68	-0.50054	9561.06	-0.08006	9237.08	-0.30196
9673.88	0.35002	-0.69997	-0.98001	9288.38	0.1354	9288.59	-0.50043	9564.87	-0.08011	9239.33	-0.30135
9678.86	0.34976	-0.7	-0.97991	9291.44	0.13534	9291.63	-0.49999	9569.04	-0.08015	9241.05	-0.30142
9684.05	0.35011	-0.69985	-0.97981	9294.61	0.13516	9294.82	-0.5002	9572.92	-0.08008	9243.37	-0.30086
9688.88	0.35005	-0.69967	-0.98029	9297.33	0.13468	9297.52	-0.50022	9576.98	-0.08017	9244.99	-0.30027
9693.87	0.34991	-0.69987	-0.97975	9300.49	0.134	9300.68	-0.50024	9580.92	-0.08011	9247.36	-0.30135
9698.87	0.35014	-0.6998	-0.97947	9303.39	0.13342	9303.61	-0.50018	9586.03	-0.08019	9249.06	-0.30089
9704.04	0.34993	-0.69986	-0.97977	9306.46	0.13341	9306.63	-0.50015	9590.73	-0.0803	9251.3	-0.29999
9708.9	0.35002	-0.69996	-0.97951	9309.59	0.13338	9309.77	-0.50001	9595.94	-0.08031	9253	-0.30097
9713.88	0.35004	-0.69991	-0.97981	9312.33	0.13334	9312.53	-0.50022	9600.99	-0.0804	9255.36	-0.30117
9718.9	0.35	-0.69982	-0.97985	9315.47	0.13347	9315.69	-0.50062	9605.84	-0.08034	9257.02	-0.30093
9724.03	0.35008	-0.69984	-0.9799	9318.38	0.13383	9318.6	-0.50035	9610.87	-0.08034	9259.4	-0.30025
9728.91	0.35001	-0.69994	-0.97995	9321.45	0.13445	9321.63	-0.5003	9616.05	-0.08031	9260.97	-0.29961
9733.9	0.34976	-0.69982	-0.97994	9324.59	0.13479	9324.8	-0.50031	9620.96	-0.08027	9263.41	-0.30037
9737.7	0.35002	-0.69981	-0.97991	9327.31	0.13475	9327.52	-0.50029	9625.93	-0.08026	9265.02	-0.30089
9744.06	0.3501	-0.69986	-0.97979	9330.48	0.13441	9330.66	-0.50047	9630.74	-0.08023	9267.42	-0.30112
9748.95	0.34994	-0.69994	-0.97984	9333.41	0.13387	9333.61	-0.50039	9636.02	-0.08003	9269.02	-0.2998
9753.92	0.34986	-0.69997	-0.97992	9336.43	0.13366	9336.64	-0.50028	9640.95	-0.08003	9271.28	-0.30015
9758.76	0.34999	-0.69996	-0.98	9339.58	0.13372	9339.74	-0.50018	9645.87	-0.08017	9273.07	-0.30058
9764.1	0.35008	-0.69983	-0.97995	9342.34	0.13422	9342.53	-0.50009	9650.87	-0.0802	9275.35	-0.29969
9768.97	0.34986	-0.69991	-0.9799	9345.52	0.13494	9345.7	-0.50028	9656	-0.08017	9276.99	-0.30015
9773.95	0.34991	-0.7	-0.98001	9348.39	0.13531	9348.6	-0.50018	9660.96	-0.08013	9279.39	-0.30049
9778.79	0.35002	-0.69984	-0.97998	9351.45	0.1352	9351.63	-0.50006	9666.04	-0.0802	9281.99	-0.30098
	--	--	--	9354.62	0.13509	9354.81	-0.50002	9670.74	-0.08015	9285.24	-0.30091
				9357.36	0.13518	9357.54	-0.50006	9675.96	-0.08012	9288.35	-0.30033
				9360.44	0.13529	9360.65	-0.50016	9681.11	-0.08014	9291.09	-0.3003
				9363.38	0.13529	9363.59	-0.50019	9685.92	-0.08012	9294.14	-0.30037
				9366.4	0.13526	9366.56	-0.50024	9690.9	-0.08017	9297.24	-0.30038
				9369.66	0.13526	9369.85	-0.50009	9695.76	-0.08023	9300.32	-0.30009
				9372.37	0.13526	9372.55	-0.5002	9701.11	-0.08013	9303.02	-0.30062
				9375.41	0.13525	9375.69	-0.50031	9706.05	-0.07998	9306.2	-0.30088
				9378.39	0.13524	9378.58	-0.5003	9710.83	-0.08016	9309.29	-0.30076
				9381.34	0.13519	9381.51	-0.50023	9715.89	-0.08036	9312.17	-0.30024
				9384.72	0.13511	9384.94	-0.50006	9721.03	-0.08018	9315	-0.30048
				9387.42	0.13503	9387.61	-0.50015	9725.93	-0.08006	9318.3	-0.30158
				9390.48	0.135	9390.75	-0.50015	9731	-0.08019	9321.29	-0.30105
				9393.38	0.13493	9393.55	-0.50001	9735.75	-0.08021	9324	-0.30046
				9396.29	0.13483	9396.5	-0.49998	9740.92	-0.08009	9327.23	-0.30061
				9399.73	0.13467	9399.91	-0.49987	9746.1	-0.08011	9330.31	-0.30034
				9402.47	0.13442	9402.64	-0.50002	9750.94	-0.08011	9333.15	-0.30035
				9405.57	0.13426	9405.8	-0.50007	9755.99	-0.08008	9336.06	-0.30022
				9408.36	0.13406	9408.55	-0.49996	9760.72	-0.0801	9339.23	-0.30044
				9411.31	0.13405	9411.51	-0.50004	9766	-0.08033	9342.34	-0.3007
				9414.71	0.1341	9414.91	-0.50001	9771.1	-0.08018	9345.03	-0.30063
				9417.47	0.13417	9417.64	-0.50019	9775.9	-0.07973	9348.17	-0.30081
				9420.6	0.13442	9420.85	-0.50021			9351.33	-0.30069
				9423.37	0.13462	9423.58	-0.50025			9354.21	-0.30061
				9426.31	0.13477	9426.53	-0.50025			9357.07	-0.30086
				9429.7	0.13483	9429.89	-0.50012			9360.22	-0.30046
				9433.37	0.1348	9433.56	-0.50025			9363.3	-0.30075
				9437.47	0.13471	9437.69	-0.5001			9366.08	-0.30115
				9441.33	0.1346	9441.5	-0.50002			9369.17	-0.30046
				9445.48	0.13447	9445.68	-0.50009			9372.28	-0.30004
				9449.28	0.13442	9449.47	-0.49993			9375.21	-0.29988
				9453.51	0.13451	9453.72	-0.50003			9378.09	-0.30017
				9457.25	0.1347	9457.45	-0.50002			9381.24	-0.30052
				9461.57	0.13478	9461.74	-0.50005			9384.32	-0.30054
				9465.25	0.13475	9465.45	-0.5002			9387.09	-0.3003
				9469.6	0.13475	9469.78	-0.50017			9390.13	-0.29949
				9473.25	0.13483	9473.48	-0.50025			9393.29	-0.29995
				9477.6	0.13494	9477.75	-0.50021			9396.16	-0.30132
				9481.32	0.13503	9481.5	-0.50017			9399.06	-0.30107
				9485.55	0.1351	9485.75	-0.50015			9402.24	-0.30066
				9489.45	0.13512	9489.68	-0.50004			9405.34	-0.29996
				9493.45	0.13511	9493.67	-0.50003			9408.04	-0.29943
				9497.54	0.13511	9497.76	-0.49992			9411.2	-0.30023
				9501.38	0.13508	9501.57	-0.49992			9414.29	-0.30048
				9505.53	0.135	9505.77	-0.49991			9417.18	-0.30068
				9509.38	0.13487	9509.57	-0.49993			9420.09	-0.30085
				9513.53	0.13471	9513.75	-0.50007			9423.23	-0.30026
				9517.4	0.13457	9517.61	-0.50005			9426.26	-0.30064
				9521.57	0.13446	9521.73	-0.50015			9429.09	-0.30083
				9525.39	0.13444	9525.62	-0.50009			9433.21	-0.30064
				9529.56	0.1345	9529.73	-0.50005			9437.16	-0.30042
				9533.4	0.1346	9533.64	-0.50016			9441.18	-0.30045
				9537.45	0.13467	9537.69	-0.50001			9445.15	-0.30075
				9541.44	0.13471	9541.6	-0.49994			9449.25	-0.30052
				9545.4	0.13473	9545.68	-0.49992			9453.21	-0.30066
				9549.44	0.13475	9549.65	-0.49987			9457.23	-0.30086
				9553.43	0.13477	9553.61	-0.49997			9461.28	-0.30065
				9557.44	0.13478	9557.62	-0.49989			9465.16	-0.30021
				9561.45	0.13475	9561.65	-0.49996			9469.21	-0.30027
				9565.41	0.13474	9565.66	-0.49999			9473.19	-0.3004
				9569.46	0.13474	9569.61	-0.49998			9477.07	-0.29992
				9573.38	0.13474	9573.61	-0.50013			9481.14	-0.29981
				9577.47	0.13473	9577.67	-0.50008			9485.22	-0.30005
				9581.43	0.13471	9581.59	-0.50009			9489.18	-0.29987
				9585.45	0.13475	9585.67	-0.50004			9493.12	-0.30005
				9589.42	0.13481	9589.58	-0.49995			9497.24	-0.30063
				9593.48	0.13483	9593.68	-0.49998			9501.16	-0.301
				9597.41	0.13486	9597.63	-0.49988			9505.24	-0.30063
				9601.52	0.13488	9601.72	-0.49988			9509.21	-0.30038
				9605.38	0.13488	9605.6	-0.49986			9513.28	-0.30015
				9609.49	0.13487	9609.67	-0.4999			9517.2	-0.29994
				9613.38	0.13488	9613.59	-0.49996			9521.17	-0.30086
				9617.48	0.1349	9617.67	-0.49997			9525.21	-0.30072
				9621.4	0.13489	9621.59	-0.50009			9529.14	-0.3
				9625.49	0.13489	9625.72	-0.5			9533.07	-0.30048
				9629.42	0.13487	9629.57	-0.50008			9537.25	-0.30052
				9634.37	0.13483	9634.59	-0.5001			9541.19	-0.30016
				9639.42	0.13482	9639.59	-0.49992			9545.07	-0.30018
				9644.53	0.13483	9644.74	-0.49991			9549.27	-0.30065
				9649.42	0.13479	9649.67	-0.49989			9553.21	-0.30072
				9654.28	0.13476	9654.43	-0.49986			9557.18	-0.30008
				9659.4	0.13476	9659.63	-0.4999			9561.29	-0.29996
				9664.62	0.13475	9664.76	-0.49988			9565.25	-0.30067
				9669.41	0.13477	9669.63	-0.50001			9569.14	-0.30074
				9674.41	0.13476	9674.6	-0.50006			9573.17	-0.30062
				9679.3	0.13478	9679.49	-0.50001			9577.18	-0.30077
				9684.58	0.13481	9684.76	-0.50002			9581.04	-0.30042
				9689.52	0.13478	9689.7	-0.49997			9586.34	-0.30067
				9694.33	0.13479	9694.54	-0.49995			9591.27	-0.30073
				9699.4	0.1348	9699.6	-0.49989			9596.12	-0.30026
				9704.56	0.1348	9704.79	-0.49986			9601.07	-0.29984
				9709.42	0.13482	9709.62	-0.4999			9606.09	-0.29988
				9714.53	0.1348	9714.72	-0.49992			9611.2	-0.30043
				9719.25	0.1348	9719.43	-0.49999			9616.14	-0.30033
				9724.43	0.13483	9724.64	-0.49995			9621.23	-0.30003
				9729.63	0.13483	9729.75	-0.49998			9626.34	-0.29999
				9734.39	0.13485	9734.6	-0.50001			9631.2	-0.30043
				9739.43	0.13486	9739.66	-0.49996			9636.12	-0.30022
				9744.25	0.13488	9744.43	-0.49994			9641.12	-0.29999
				9749.55	0.13491	9749.75	-0.49984			9646.13	-0.3004
				9754.57	0.13489	9754.74	-0.49987			9651.17	-0.30032
				9759.38	0.13488	9759.62	-0.49989			9656.19	-0.30026
				9764.4	0.13485	9764.61	-0.49991			9661.21	-0.30014
				9769.33	0.13484	9769.5	-0.49996			9666.28	-0.29986
				9774.56	0.13485	9774.77	-0.49985			9671.16	-0.29989
				9779.56	0.13485	9779.69	-0.49976			9676.23	-0.30054
				--	--	--	--			9681.13	-0.30027
										9686.1	-0.30017
										9691.16	-0.3003
										9696.2	-0.29994
										9701.14	-0.30051
										9706.28	-0.30085
										9711.21	-0.30051
										9716.17	-0.3004
										9721.24	-0.3003
										9726.09	-0.30036
										9731.17	-0.30052
										9736.15	-0.30028
										9741.06	-0.2999
										9746.21	-0.30005
										9751.23	-0.30011
										9756.1	-0.29983
										9761.32	-0.30047
										9766.17	-0.30048
										9771.21	-0.29978
										9776.07	-0.29986
