# Supplementary material for: Atomic overlayer of permeable microporous cuprous oxide on palladium promotes hydrogenation catalysis
Source: Nat Commun. 2022 May 11;13:2597. doi: 10.1038/s41467-022-30327-2 (PMC9095604; doi:10.1038/s41467-022-30327-2)
Supplement: Supplementary file 3 — Source data [file 41467_2022_30327_MOESM3_ESM.zip › Figure 1e.xlsx]

## Sheet: Sheet1
Cu/Pd	Conv.	Sel	Conv.
0	36.5	66.9	36.5
0.25	49.9	85.5	49.9
0.5	73.5	96.9	73.5
0.75	84.6	96.3	84.6
1	91.7	96.2	91.7
1.25	79.2	95.7	79.2
1.5	64.7	95.8	64.7
